# Supplementary material for: Proteomic profiling identifies prognostic signature for Krukenberg tumor of gastrointestinal origin
Source: iScience. 2026 Jan 13;29(2):114682. doi: 10.1016/j.isci.2026.114682 (PMC12907060; doi:10.1016/j.isci.2026.114682)
Supplement: Table S3. Patients and sample information [file mmc3.xlsx]

## Sheet: T_KTGC
No	Age	Menopause	Tumor location	Tumor size(cm)	Signet-ring cells	Differentiation	Lymph node status	Chronology of occurrence of primary cancer and KT	Bilaterality of involved ovaries
KTGC1	40	pre	body of stomach	6.5×4.0	present	poor	positive	metachronous	bilateral
KTGC2	43	pre	body of stomach	15.0×13.0	present	poor	positive	metachronous	bilateral
KTGC3	46	pre	pyloric antrum	4.0×3.5	present	poor	positive	synchronous	bilateral
KTGC4	57	post	pyloric antrum	5.5×5.0	present	poor	positive	metachronous	unilateral(right)
KTGC5	43	pre	body of stomach	2.5×2.0	present	poor	positive	metachronous	bilateral
KTGC6	57	post	pyloric antrum	3.2×2.2	present	poor	positive	metachronous	unilateral(right)
KTGC7	39	pre	pyloric antrum	8.0×7.0	present	poor	positive	metachronous	bilateral
KTGC8	38	pre	lesser curvature	8.0×6.0	absent	poor	positive	synchronous	unilateral(right)
KTGC9	33	pre	greater curvature	2.5×2.0	absent	poor	positive	synchronous	bilateral
KTGC10	47	pre	pyloric antrum	6.5×4.5	absent	poor	positive	synchronous	bilateral
KTGC11	29	pre	unrecorded	4.7×3.0	present	poor	negative	synchronous	bilateral
KTGC12	33	pre	lesser curvature	2.2×2.0	present	poor	positive	metachronous	bilateral
KTGC13	39	pre	greater curvature	3.0×3.0	present	poor	positive	synchronous	bilateral
KTGC14	54	post	lesser curvature	6.0×5.0	absent	poor	negative	metachronous	bilateral
KTGC15	47	pre	body of stomach	unrecorded	present	poor	positive	synchronous	bilateral
KTGC16	43	pre	body of stomach	4.5×4.0	absent	poor	positive	synchronous	unilateral(right)
KTGC17	52	pre	body of stomach	10×4.0	present	poor	positive	synchronous	unilateral(right)
KTGC18	40	pre	body of stomach	13.5×10.0	present	poor	positive	synchronous	bilateral
KTGC19	29	pre	pyloric antrum	8.0×6.0	absent	poor	positive	metachronous	unilateral(left)
KTGC20	46	pre	body of stomach	4.0×2.5	present	poor	positive	metachronous	unilateral(right)
KTGC21	44	pre	pyloric antrum	4.0×3.5	present	poor	positive	synchronous	bilateral
KTGC22	24	pre	pyloric antrum	5.0×4.0	present	poor	positive	synchronous	unilateral(left)
KTGC23	44	pre	lesser curvature	2.5×2.0	present	poor	positive	metachronous	bilateral

## Sheet: T_KTCC
No	Age	Menopause	Tumor location	Tumor size(cm)	Signet-ring cells	Differentiation	Lymph node status	Chronology of occurrence of primary cancer and KT	Bilaterality of involved ovaries
KTCC1	28	pre	caecum	5.0×5.0	absent	poor	positive	metachronous	bilateral
KTCC2	31	pre	colon	3.5×2.0	absent	moderate	positive	metachronous	bilateral
KTCC3	36	pre	ascending colon	7.0×6.0	present	poor	positive	synchronous	bilateral
KTCC4	63	post	rectum	2.5×2.0	absent	poor	negative	synchronous	bilateral
KTCC5	33	pre	sigmoid colon	3.5×3.0	absent	poor	negative	metachronous	bilateral
KTCC6	37	pre	right colic flexure	5.0×2.5	absent	moderate	positive	metachronous	unilateral(right)
KTCC7	39	pre	ascending colon	2.0×1.5	absent	poor	negative	synchronous	bilateral
KTCC8	39	pre	left colic flexure	5.0×3.0	absent	poor	positive	synchronous	unilateral(left)
KTCC9	37	pre	ascending colon	6.0×4.5	absent	moderate	negative	metachronous	bilateral
KTCC10	47	pre	sigmoid colon	5.5×2.5	absent	poor	negative	metachronous	unilateral(left)
KTCC11	53	post	ascending colon	3.5×2.5	absent	poor	positive	synchronous	bilateral
KTCC12	60	post	rectum	3.5×2.0	absent	poor	positive	synchronous	bilateral
KTCC13	70	post	sigmoid colon	5.0×4.0	absent	moderate	positive	metachronous	bilateral
KTCC14	42	pre	rectum	3.5×2.2	absent	poor	positive	synchronous	unilateral(left)
KTCC15	39	pre	colon	3.0×2.0	absent	moderate	positive	synchronous	unilateral(left)
KTCC16	63	post	colon	3.0×2.2	absent	moderate	positive	synchronous	unilateral(left)
KTCC17	43	pre	colon	3.0×3.0	absent	moderate	positive	metachronous	unilateral(right)
KTCC18	41	pre	rectum	8.0×6.0	present	poor	positive	metachronous	bilateral
KTCC19	51	pre	ascending colon	3.0×3.0	absent	moderate	positive	synchronous	unilateral(left)
KTCC20	58	post	ascending colon	8.0×3.5	absent	moderate	positive	synchronous	bilateral
KTCC21	37	pre	caecum	3.0×3.0	absent	poor	positive	synchronous	bilateral
KTCC22	62	post	ascending colon	5.0×3.0	absent	poor	positive	metachronous	bilateral

## Sheet: 2_KTGC
No	Age	Menopause	Tumor location	Tumor size(cm)	Signet-ring cells	Differentiation	Lymph node status	Chronology of occurrence of primary cancer and KT	Bilaterality of involved ovaries
2_KTGC1	52	post	cardiac part	2.0×1.5	absent	poor	positive	metachronous	bilateral
2_KTGC2	52	post	pyloric antrum	4.0×3.5	absent	poor	positive	metachronous	unilateral(right)
2_KTGC3	46	pre	body of stomach	12.0×7.0	absent	poor	positive	metachronous	bilateral
2_KTGC4	44	pre	body of stomach	4.0×4.0	absent	poor	positive	metachronous	bilateral
2_KTGC5	56	post	pyloric antrum	2.5×2.0	present	poor	positive	metachronous	bilateral
2_KTGC6	46	pre	body of stomach	11.0×10.0	absent	poor	positive	metachronous	bilateral
2_KTGC7	49	pre	greater curvature	11.5×4.1	present	poor	positive	synchronous	bilateral
2_KTGC8	43	pre	body of stomach	7.0×5.0	absent	poor	positive	metachronous	bilateral
2_KTGC9	48	pre	pyloric antrum	2.5×1.3	present	poor	positive	metachronous	bilateral

## Sheet: 2_KTCC
No	Age	Menopause	Tumor location	Tumor size(cm)	Signet-ring cells	Differentiation	Lymph node status	Chronology of occurrence of primary cancer and KT	Bilaterality of involved ovaries
2_KTCC	68	post	ascending colon	11.0×10.0	absent	moderate	negative	metachronous	unilateral(right)
3_KTCC	40	pre	sigmoid colon	4.5×4.5	absent	moderate	positive	metachronous	bilateral
4_KTCC	70	post	rectum	3.0×2.5	absent	moderate	positive	metachronous	unilateral(left)
5_KTCC	50	pre	rectum	4.0×3.5	absent	moderate	positive	metachronous	unilateral(right)
6_KTCC	62	post	rectum	7.5×2.5	absent	moderate	positive	metachronous	unilateral(left)
7_KTCC	54	post	rectum	3.0×2.0	absent	moderate	positive	synchronous	unilateral(right)
8_KTCC	36	pre	rectum	3.0×2.5	present	poor	positive	synchronous	bilateral
9_KTCC	45	pre	rectum	4.0×3.0	absent	moderate	positive	synchronous	unilateral(left)
10_KTCC	65	post	rectum	3.0×2.3	absent	moderate	positive	metachronous	unilateral(right)
11_KTCC	37	pre	sigmoid colon	2.0×1.7	absent	poor	positive	synchronous	bilateral
12_KTCC	73	post	sigmoid colon	5.0×4.5	absent	moderate	positive	metachronous	bilateral
13_KTCC	61	post	rectum	2.0×2.0	absent	poor	positive	synchronous	unilateral(right)
14_KTCC	62	post	rectum	3.5×2.5	absent	moderate	negative	synchronous	unilateral(left)
15_KTCC	51	pre	ascending colon	2.5×2.0	absent	moderate	positive	metachronous	bilateral
16_KTCC	56	post	rectum	1.5×1.5	absent	moderate	positive	synchronous	unilateral(right)
17_KTCC	53	post	sigmoid colon	1.5×0.8	absent	moderate	negative	metachronous	unilateral(right)
18_KTCC	41	pre	rectum	8.3×4.8	absent	poor	positive	synchronous	unilateral(left)

## Sheet: T_GC
No	Age	Menopause	Tumor location	Tumor size(cm)	Signet-ring cells	Differentiation	Lymph node status
GC1	56	post	body of stomach	7.0×5.5	absent	poor	positive
GC2	24	pre	body of stomach	6.5×6.0	absent	poor	positive
GC3	48	pre	pyloric antrum	5.0×4.0	absent	moderate	positive
GC4	51	pre	pyloric antrum	7.0×5.0	absent	moderate	positive
GC5	61	post	body of stomach	4.5×3.0	absent	poor	positive
GC6	41	pre	body of stomach	6.0×5.0	present	poor	positive
GC7	30	pre	pyloric antrum	9.0×7.5	absent	poor	positive
GC8	39	pre	lesser curvature	3.0×2.0	present	poor	negative
GC9	38	pre	body of stomach	4.0×3.0	present	poor	negative
GC10	44	pre	lesser curvature	4.0×4.0	absent	poor	negative
GC11	43	pre	pyloric antrum	8.0×2.5	present	poor	positive
GC12	57	post	cardiac part	4.0×3.0	absent	moderate	positive
GC13	47	pre	lesser curvature	4.5×3.5	present	poor	positive
GC14	45	pre	pyloric antrum	6.5×6.0	present	poor	positive
GC15	30	pre	body of stomach	4.5×2.2	present	poor	positive
GC16	43	pre	fundus of stomach	7.0×4.0	present	poor	positive
GC17	42	pre	body of stomach	4.5×3.0	present	poor	positive
GC18	57	post	pyloric antrum	4.0×3.0	absent	poor	negative
GC19	63	post	pyloric antrum	5.5×5.0	present	poor	positive
GC20	43	pre	cardiac part	6.5×5.0	present	poor	positive
GC21	58	post	pyloric antrum	3.2×2.5	absent	moderate	negative
GC22	62	post	pyloric antrum	7.0×6.5	absent	poor	positive
GC23	55	post	pyloric antrum	5.0×4.0	absent	moderate	positive
GC24	60	post	unrecorded	7.0×6.0	present	poor	positive
GC25	57	post	body of stomach	2.5×2.5	absent	poor	positive
GC26	50	pre	pyloric antrum	4.0×3.0	absent	moderate	positive
GC27	57	post	body of stomach	7.0×4.0	absent	poor	positive
GC28	67	post	pyloric antrum	5.5×4.5	absent	poor	positive
GC29	47	pre	lesser curvature	5.5×3.5	absent	poor	negative
GC30	58	post	fundus of stomach	6.0×5.5	absent	moderate	positive
GC31	52	post	pyloric antrum	5.5×5.0	absent	poor	negative
GC32	56	post	pyloric antrum	9.0×6.0	absent	poor	positive
GC33	58	post	pyloric antrum	4.3×3.5	present	poor	negative
GC34	56	post	cardiac part	6.5×5.0	absent	moderate	positive
GC35	55	post	body of stomach	3.5×2.5	absent	moderate	negative
GC36	51	post	pyloric antrum	5.5×4.0	present	poor	negative
GC37	57	post	cardiac part	5.0×4.0	absent	poor	positive
GC38	47	pre	body of stomach	14.0×9.0	present	poor	positive
GC39	50	post	lesser curvature	5.0×5.0	present	poor	positive
GC40	44	pre	pyloric antrum	9.5×4.0	absent	poor	positive
GC41	44	pre	body of stomach	12.0×7.0	present	poor	positive
GC42	56	post	lesser curvature	8.0×5.0	absent	poor	negative
GC43	52	post	cardiac part	4.0×3.5	absent	poor	negative
GC44	47	pre	body of stomach	7.0×5.0	absent	poor	positive
GC45	52	post	pyloric antrum	7.0×3.8	absent	poor	positive

## Sheet: T_CC
No	Age	Menopause	Tumor location	Tumor size(cm)	Signet-ring cells	Differentiation	Lymph node status
CC1	50	pre	rectum	4.0×3.0	absent	moderate	positive
CC2	62	post	rectum	5.0×4.0	absent	poor	positive
CC3	61	post	transverse colon	8.0×6.0	absent	poor	positive
CC4	50	pre	rectum	4.0×3.0	absent	poor	positive
CC5	60	post	rectum	5.0×4.0	absent	moderate	negative
CC6	63	post	rectum	4.0×2.5	absent	poor	positive
CC7	59	post	sigmoid colon	5.0×4.0	absent	poor	negative
CC8	64	post	rectum	4.5×4.0	absent	poor	positive
CC9	63	post	rectum	3.2×2.0	absent	moderate	negative
CC10	63	post	rectum	4.5×4.0	absent	moderate	negative
CC11	50	post	sigmoid colon	5.0×4.0	absent	poor	positive
CC12	54	post	sigmoid colon	3.5×3.5	absent	moderate	positive
CC13	62	post	caecum	5.0×2.5	absent	moderate	positive
CC14	48	pre	colon	4.0×3.0	absent	moderate	negative
CC15	58	post	rectum	6.5×4.5	absent	moderate	positive
CC16	54	post	sigmoid colon	6.0×3.5	absent	moderate	negative
CC17	62	post	caecum	6.0×6.0	absent	moderate	negative
CC18	44	pre	sigmoid colon	4.0×3.5	absent	moderate	negative
CC19	51	post	rectum	6.0×4.5	absent	poor	negative
CC20	65	post	sigmoid colon	5.5×3.0	absent	moderate	positive
CC21	51	post	transverse colon	3.5×2.5	absent	moderate	positive
CC22	51	pre	sigmoid colon	5.0×4.0	absent	moderate	positive
CC23	58	post	rectum	5.0×4.5	absent	well	negative
CC24	52	post	rectum	10.0×6.0	absent	moderate	negative
CC25	52	pre	sigmoid colon	6.0×4.0	absent	moderate	negative
CC26	59	post	sigmoid colon	4.5×3.5	absent	poor	positive
CC27	61	post	rectum	3.5×3.2	absent	moderate	positive
CC28	60	post	ascending colon	6.0×6.0	absent	poor	negative
CC29	52	post	caecum	4.5×4.0	absent	moderate	negative
CC30	55	pre	sigmoid colon	6.0×5.0	absent	moderate	negative
CC31	54	post	ascending colon	4.5×3.0	absent	poor	negative
CC32	53	post	caecum	7.5×5.2	absent	poor	positive
CC33	62	post	rectum	5.0×4.0	absent	moderate	negative
CC34	43	pre	rectum	5.0×4.5	absent	moderate	positive
CC35	65	post	rectum	5.0×3.5	absent	moderate	positive
CC36	63	post	ascending colon	4.0×3.5	absent	poor	positive
CC37	64	post	rectum	5.0×5.0	absent	moderate	negative
CC38	59	post	rectum	4.2×4.0	absent	poor	positive
CC39	60	post	sigmoid colon	4.0×3.0	absent	moderate	negative
CC40	43	pre	ascending colon	7.0×5.5	absent	poor	negative
CC41	62	post	rectum	3.0×2.0	absent	moderate	negative
CC42	52	post	rectum	6.0×4.0	absent	moderate	positive
CC43	47	pre	ascending colon	4.0×3.0	absent	moderate	negative
CC44	59	post	transverse colon	6.0×5.0	absent	moderate	negative
CC45	41	pre	sigmoid colon	7.8×7.0	absent	moderate	negative
CC46	45	pre	ascending colon	4.0×4.0	absent	moderate	negative
CC47	58	post	rectum	4.0×3.0	absent	well	negative
CC48	47	pre	rectum	4.0×3.5	absent	moderate	negative
CC49	61	post	rectum	3.0×2.7	absent	moderate	negative
CC50	47	pre	rectum	5.0×5.0	absent	moderate	negative

## Sheet: 2_GC
No	Age	Menopause	Tumor location	Tumor size(cm)	Signet-ring cells	Differentiation	Lymph node status
2_GC1	66	post	pyloric antrum	3.5×3.5	absent	poor	positive
2_GC2	67	post	body of stomach	14.0×10.0	absent	poor	positive
2_GC3	66	post	body of stomach	3.5×3.0	present	poor	positive
2_GC4	64	post	body of stomach	12.0×10.0	present	poor	positive
2_GC5	65	post	pyloric antrum	5.0×4.0	absent	poor	positive
2_GC6	48	pre	pyloric antrum	5.0×4.0	absent	poor	positive
2_GC7	59	post	pyloric antrum	6.0×4.0	present	poor	positive
2_GC8	47	pre	body of stomach	12.0×5.0	present	poor	positive
2_GC9	25	pre	pyloric antrum	2.2×2.0	absent	poor	positive
2_GC10	58	post	pyloric antrum	6.0×4.0	present	poor	positive
2_GC11	60	post	cardiac part	3.0×2.5	absent	moderate	negative
2_GC12	62	post	body of stomach	10.0×9.0	present	poor	positive
2_GC13	48	pre	pyloric antrum	5.0×3.5	present	poor	positive
2_GC14	49	pre	greater curvature	2.0×1.5	present	poor	positive
2_GC15	41	pre	lesser curvature	4.5×2.0	present	poor	positive
2_GC16	43	pre	body of stomach	2.5×2.0	present	poor	positive

## Sheet: 2_CC
No	Age	Menopause	Tumor location	Tumor size(cm)	Signet-ring cells	Differentiation	Lymph node status
2_CC1	65	post	rectum	4.5×3.0	absent	poor	positive
2_CC2	68	post	ascending colon	4.0×3.5	absent	poor	positive
2_CC3	50	post	rectum	4.5×4.0	absent	poor	positive
2_CC4	58	post	rectum	4.0×3.0	absent	moderate	positive
2_CC5	59	post	ascending colon	2.5×2.0	absent	poor	negative
2_CC6	60	post	rectum	2.5×2.0	absent	moderate	negative
2_CC7	52	pre	rectum	3.5×2.5	absent	poor	negative
2_CC8	51	pre	rectum	1.5×1.5	absent	poor	positive
2_CC9	44	pre	transverse colon	3.5×2.5	absent	moderate	negative
2_CC10	65	post	rectum	2.5×2.0	absent	poor	negative
2_CC11	50	post	rectum	2.0×1.0	absent	moderate	negative
2_CC12	65	post	rectum	3.0×1.5	absent	moderate	negative
2_CC13	67	post	transverse colon	4.0×3.0	absent	moderate	negative
2_CC14	57	post	transverse colon	2.5×2.0	absent	moderate	positive
2_CC15	42	pre	descending colon	2.5×1.5	absent	poor	negative
2_CC16	66	post	sigmoid colon	4.0×4.0	absent	moderate	negative
2_CC17	64	post	rectum	2.5×2.0	absent	moderate	negative
2_CC18	42	pre	rectum	3.0×2.5	present	poor	negative
2_CC19	44	pre	rectum	2.2×2.2	absent	poor	positive
2_CC20	66	post	rectum	3.5×3.0	absent	moderate	negative
2_CC21	38	pre	rectum	2.5×2.0	absent	poor	positive
2_CC22	24	pre	caecum	3.5×3.0	absent	moderate	positive
2_CC23	54	post	descending colon	3.0×2.5	absent	moderate	positive
2_CC24	61	post	sigmoid colon	1.5×1.2	absent	moderate	positive
2_CC25	69	post	sigmoid colon	5.0×4.0	absent	moderate	positive
2_CC26	61	post	sigmoid colon	3.5×2.5	absent	moderate	positive
2_CC27	34	pre	sigmoid colon	2.5×2.0	absent	poor	negative
2_CC28	52	pre	rectum	4.0×2.5	absent	poor	positive
2_CC29	65	post	rectum	2.0×1.5	absent	moderate	negative
2_CC30	67	post	rectum	3.0×2.5	absent	moderate	negative
2_CC31	69	post	sigmoid colon	5.0×4.7	absent	moderate	negative
2_CC32	49	pre	rectum	2.5×2.3	absent	moderate	negative
2_CC33	45	pre	rectum	3.0×2.5	absent	moderate	negative
2_CC34	52	pre	rectum	4.0×3.5	absent	poor	negative
2_CC35	45	pre	rectum	4.0×2.5	absent	poor	positive
2_CC36	45	pre	rectum	3.0×2.6	absent	poor	positive
