# Supplementary material for: Proteomic profiling identifies prognostic signature for Krukenberg tumor of gastrointestinal origin
Source: iScience. 2026 Jan 13;29(2):114682. doi: 10.1016/j.isci.2026.114682 (PMC12907060; doi:10.1016/j.isci.2026.114682)
Supplement: Table S5. Differentially expressed proteins [file mmc5.xlsx]

## Sheet: KTGC VS. GC Up
Protein	fd	P_value	P_value_adjust
A4FU01_MTMR11	1.44772	0.000796431	0.0369229
O00339_MATN2	0.788792	0.000635521	0.0333588
O00468_AGRN	0.705254	0.000538483	0.0305799
O14949_UQCRQ	0.650652	0.000285301	0.023143
O15173_PGRMC2	0.558594	0.000200557	0.0212676
O15230_LAMA5	0.974981	0.000403353	0.0269925
O15239_NDUFA1	1.2723	0.000936576	0.0388415
O43920_NDUFS5	1.17531	0.000151238	0.0189498
O60218_AKR1B10	2.00783	0.00116288	0.044469
O60437_PPL	0.621457	0.00109389	0.0427261
O75363_BCAS1	1.89531	2.86542e-05	0.00937471
O75828_CBR3	0.632933	0.000424384	0.0274732
O76024_WFS1	1.18615	2.00234e-05	0.00775791
O94819_KBTBD11	1.00646	3.66077e-05	0.0102658
O94855_SEC24D	0.575918	0.00029081	0.023143
O94911_ABCA8	1.48967	0.000722511	0.0347061
O95125_ZNF202	2.21692	0.000427733	0.0274732
O95178_NDUFB2	1.55903	3.97093e-05	0.0106295
O95294_RASAL1	1.56795	0.00060711	0.0331043
O95967_EFEMP2	1.02564	7.36292e-05	0.0137637
P00387_CYB5R3	0.675685	7.41234e-05	0.0137637
P00390_GSR	0.576849	0.000289276	0.023143
P00403_MT.CO2	0.796147	0.00063029	0.0333588
P00918_CA2	1.22975	0.00036489	0.0255814
P00995_SPINK1	1.64096	0.000844982	0.0378485
P01023_A2M	0.500967	0.00136862	0.0479752
P01718_IGLV3.27	0.885563	0.000659641	0.0333588
P01877_IGHA2	0.90642	0.000800887	0.0369229
P02042_HBD	1.28468	9.43071e-05	0.0148593
P02545_LMNA	0.663732	0.000466241	0.0290692
P02730_SLC4A1	1.38608	0.000129358	0.017623
P07384_CAPN1	0.5463	0.000662757	0.0333588
P07738_BPGM	1.62724	0.000137533	0.0179985
P08134_RHOC	0.682314	0.000162457	0.0199314
P08572_COL4A2	1.2102	5.36186e-05	0.0121446
P0DJD8_PGA3	4.37995	7.71271e-05	0.0137637
P10644_PRKAR1A	0.609923	2.79759e-05	0.00937471
P13489_RNH1	0.645806	0.000202239	0.0212676
P13637_ATP1A3	0.667236	0.00132769	0.0473866
P13716_ALAD	0.672697	0.000606116	0.0331043
P14091_CTSE	2.01899	1.89437e-06	0.00238246
P14543_NID1	0.974318	2.03423e-05	0.00775791
P15502_ELN	1.05174	0.000258308	0.0227663
P17540_CKMT2	0.703518	0.00125716	0.0470658
P17655_CAPN2	0.893365	1.19102e-06	0.00233797
P20020_ATP2B1	0.699117	7.55384e-05	0.0137637
P22105_TNXB	1.25138	0.000190991	0.0212676
P22694_PRKACB	0.625761	0.000496903	0.0301676
P23219_PTGS1	1.68636	3.57883e-05	0.0102658
P23229_ITGA6	0.748443	0.000878562	0.0378485
P24043_LAMA2	0.918548	0.000474298	0.0290952
P28331_NDUFS1	0.709744	8.79848e-05	0.0148041
P28715_ERCC5	0.564548	0.000753605	0.0357901
P30039_PBLD	1.28318	0.000882796	0.0378485
P30043_BLVRB	0.689435	0.000228421	0.0224196
P30838_ALDH3A1	2.57464	0.00103746	0.0419678
P31323_PRKAR2B	0.565138	0.000286488	0.023143
P35555_FBN1	1.26226	0.00131157	0.0473866
P35573_AGL	0.695266	1.17901e-05	0.00578597
P36406_TRIM23	0.845207	0.000708198	0.0344676
P39060_COL18A1	0.904228	2.07954e-06	0.00238246
P46439_GSTM5	1.04681	7.93403e-06	0.00424759
P46952_HAAO	0.554146	0.000252606	0.0227663
P48059_LIMS1	1.70088	0.00128674	0.0470658
P50148_GNAQ	0.776064	0.000259015	0.0227663
P61225_RAP2B	0.656159	0.000189689	0.0212676
P62873_GNB1	0.612172	0.000393407	0.0266296
P68871_HBB	0.637991	0.00128247	0.0470658
P69892_HBG2	2.69547	2.86735e-06	0.00238246
P79483_HLA.DRB3	1.00374	0.00100112	0.0409415
P98088_MUC5AC	1.8177	0.000518256	0.0305608
P98095_FBLN2	0.987231	4.62174e-05	0.010887
P98160_HSPG2	1.05129	2.69651e-06	0.00238246
Q02388_COL7A1	1.37918	0.000514168	0.0305608
Q04828_AKR1C1	0.924525	0.000102286	0.0150591
Q05823_RNASEL	0.510811	0.000335406	0.0237976
Q13643_FHL3	0.888049	0.00126295	0.0470658
Q13885_TUBB2A	0.633972	0.000685342	0.0336553
Q13938_CAPS	1.3145	4.61752e-05	0.010887
Q14112_NID2	0.731286	0.000377944	0.0258804
Q14689_DIP2A	0.911883	0.000249771	0.0227663
Q15029_EFTUD2	0.851983	0.000540043	0.0305799
Q16363_LAMA4	0.990381	0.000288685	0.023143
Q16563_SYPL1	0.821275	0.000198907	0.0212676
Q16798_ME3	1.06474	9.3625e-05	0.0148593
Q16853_AOC3	1.09727	9.94921e-05	0.0150233
Q53FZ2_ACSM3	1.588	0.000323616	0.0235281
Q6IQ22_RAB12	0.861408	4.24582e-05	0.0108711
Q6YP21_KYAT3	0.950703	5.43464e-06	0.00320046
Q7Z5L7_PODN	1.26539	0.00115888	0.044469
Q86T65_DAAM2	0.60946	0.00121932	0.0460295
Q86UT6_NLRX1	0.901785	0.000881703	0.0378485
Q8IUW5_RELL1	2.0196	0.00131398	0.0473866
Q8IXB1_DNAJC10	0.67499	0.00142911	0.0495062
Q8IZV5_RDH10	1.39518	0.000724885	0.0347061
Q8N2S1_LTBP4	1.32768	0.000131211	0.017623
Q8N357_SLC35F6	2.03004	0.000679304	0.0336553
Q8NCN5_PDPR	0.691501	0.000167099	0.0200825
Q8ND30_PPFIBP2	0.785293	0.000185833	0.0212676
Q8NF91_SYNE1	0.736938	0.000654262	0.0333588
Q8WWN8_ARAP3	2.77825	0.000526912	0.0305608
Q8WWP7_GIMAP1	0.785153	0.000306182	0.0234723
Q969X5_ERGIC1	0.741242	0.000238392	0.0227348
Q969Z3_MTARC2	0.857412	2.10777e-05	0.00775791
Q96JJ7_TMX3	0.930604	0.000314292	0.0234723
Q96SQ9_CYP2S1	0.954833	0.00106141	0.0422342
Q99653_CHP1	0.716136	0.00132597	0.0473866
Q99685_MGLL	0.844262	0.000309276	0.0234723
Q9BTV4_TMEM43	0.59893	0.000327643	0.0235303
Q9BVC6_TMEM109	0.652676	0.000252837	0.0227663
Q9BX97_PLVAP	1.55932	3.23649e-06	0.00238246
Q9GZM7_TINAGL1	1.07671	1.39588e-05	0.00632332
Q9H008_LHPP	0.92909	0.000883259	0.0378485
Q9H1Z4_WDR13	0.817803	9.58829e-05	0.0148593
Q9HA65_TBC1D17	1.33119	0.000217626	0.0220965
Q9NS71_GKN1	1.20994	0.000650946	0.0333588
Q9NTG7_SIRT3	1.0236	0.000685793	0.0336553
Q9NVS9_PNPO	0.514609	0.00127954	0.0470658
Q9NY15_STAB1	0.708862	0.000421726	0.0274732
Q9NY65_TUBA8	0.697949	0.00110289	0.0427298
Q9UBB6_NCDN	0.828571	3.08484e-05	0.00956139
Q9UBI6_GNG12	0.97315	0.000213836	0.0220926
Q9UBX5_FBLN5	1.53878	0.000468938	0.0290692
Q9UEY8_ADD3	0.674409	0.000131671	0.017623
Q9UFN0_NIPSNAP3A	0.707081	0.000318916	0.0234762
Q9UHG2_PCSK1N	1.07645	8.3419e-05	0.0144487
Q9UIJ7_AK3	0.582098	0.000284469	0.023143
Q9UJ72_ANXA10	1.81148	6.2291e-07	0.00183416
Q9UN36_NDRG2	0.714512	0.000886924	0.0378485
Q9UQ16_DNM3	1.77442	0.000105026	0.0150853
Q9Y394_DHRS7	0.571045	0.000661431	0.0333588
Q9Y4F1_FARP1	0.781119	1.50104e-07	0.00088396
Q9Y6Q1_CAPN6	2.00407	6.55554e-05	0.0137637

## Sheet: KTGC VS. GC Down
Protein	fd	P_value	P_value_adjust
C9JLW8_MCRIP1	-0.668677	0.0013837	0.0482168
P04179_SOD2	-0.836069	0.000801536	0.0369229
P09012_SNRPA	-0.772574	0.000620571	0.0333588
P16949_STMN1	-1.13999	4.32834e-06	0.00283218
P17275_JUNB	-2.43362	0.000429196	0.0274732
P28066_PSMA5	-0.558194	0.000943719	0.0388641
P43308_SSR2	-0.838689	0.000221399	0.0220986
P52292_KPNA2	-1.36496	0.00086152	0.0378485
P62328_TMSB4X	-2.65542	0.000200839	0.0212676
Q16626_MEA1	-2.95126	0.000920862	0.0384607
Q6IE81_JADE1	-1.45082	0.000314877	0.0234723
Q8WUA2_PPIL4	-0.860663	0.000856898	0.0378485
Q99543_DNAJC2	-1.19999	0.000239355	0.0227348
Q99661_KIF2C	-1.83055	0.000142851	0.0182881
Q9BRR8_GPATCH1	-1.93956	0.000466154	0.0290692
Q9NQP4_PFDN4	-1.18697	0.000263626	0.0228308
Q9P1F3_ABRACL	-1.16909	0.000312291	0.0234723
Q9UJY5_GGA1	-0.787029	0.00088391	0.0378485
Q9UL15_BAG5	-1.02015	6.60631e-05	0.0137637
Q9Y3B2_EXOSC1	-0.822555	0.000375213	0.0258804
Q9Y547_HSPB11	-1.22659	0.00089753	0.0378856

## Sheet: KTCC VS. CC Up
Protein	fd	P_value	P_value_adjust
A0A075B6I0_IGLV8.61	1.13355	0.0104788	0.0352219
A0A087WSY6_IGKV3D.15	1.6794	0.00094513	0.00623188
A0A0B4J1U7_IGHV6.1	2.0546	0.00326119	0.0151033
A0A0B4J1Y9_IGHV3.72	1.48094	0.00658279	0.0251594
A0A0C4DH34_IGHV4.28	0.935372	0.000687236	0.00493965
A0A0J9YX35_IGHV3.64D	1.4055	0.00929851	0.0323871
A2NJV5_IGKV2.29	1.58164	0.0121201	0.0386122
O00159_MYO1C	0.733225	0.00137842	0.00820251
O00423_EML1	1.54388	0.01502	0.0454105
O00468_AGRN	0.767688	0.000200289	0.00207072
O14558_HSPB6	3.86481	0.00809623	0.0293452
O14735_CDIPT	0.801323	0.0107111	0.0358598
O14880_MGST3	0.790803	0.0114442	0.0374153
O14974_PPP1R12A	0.667456	0.0116646	0.0377668
O15075_DCLK1	2.19912	0.00292705	0.0140281
O15230_LAMA5	1.54832	0.00231069	0.0119035
O43866_CD5L	1.90445	1.0259e-05	0.000253461
O43920_NDUFS5	0.554357	0.0171753	0.0498859
O60687_SRPX2	2.63172	0.00992994	0.0338223
O60831_PRAF2	0.656627	0.0130193	0.0408629
O75112_LDB3	2.99276	0.000689576	0.00493965
O75144_ICOSLG	0.679636	0.0148384	0.0450437
O75339_CILP	3.79434	0.000324942	0.00287975
O75382_TRIM3	1.56181	0.00053773	0.00410884
O94850_DDN	1.92428	0.000354118	0.00303609
O94875_SORBS2	1.0012	0.00311854	0.0146671
O95628_CNOT4	1.43943	2.76501e-05	0.000524658
O95967_EFEMP2	0.81502	0.0118505	0.03812
P00488_F13A1	0.924309	0.0103206	0.034805
P00734_F2	1.11408	0.00616664	0.0240352
P00740_F9	2.71788	2.84407e-05	0.000536297
P00746_CFD	2.35244	1.19466e-05	0.000285712
P00747_PLG	1.4742	0.00340167	0.0155516
P00748_F12	3.53573	0.0002402	0.00236279
P01008_SERPINC1	1.02763	3.21377e-05	0.000578957
P01011_SERPINA3	1.64027	1.3382e-06	6.32821e-05
P01023_A2M	0.948406	5.55943e-05	0.000843389
P01024_C3	1.12693	8.81685e-05	0.00114477
P01042_KNG1	0.909251	0.00167998	0.00953036
P01602_IGKV1.5	0.971688	0.00403619	0.0176143
P01780_IGHV3.7	0.763142	0.015587	0.0467016
P01871_IGHM	0.961577	0.00239917	0.012224
P01877_IGHA2	0.976028	0.00453634	0.0191863
P02452_COL1A1	1.96539	3.26967e-05	0.000582518
P02461_COL3A1	2.01026	0.000359719	0.00307105
P02462_COL4A1	1.42751	0.00317822	0.0148244
P02649_APOE	1.89603	0.000563732	0.00423358
P02689_PMP2	5.06161	0.00826703	0.0297682
P02743_APCS	1.82068	0.000100594	0.00125287
P02748_C9	2.87799	1.20139e-06	5.91222e-05
P02750_LRG1	1.18524	0.000416775	0.00342456
P02763_ORM1	1.32849	0.0166185	0.0488072
P02774_GC	0.74171	0.0120903	0.0385779
P02790_HPX	1.07183	0.000274231	0.00255372
P04004_VTN	2.5585	5.13252e-06	0.000162285
P04196_HRG	0.792976	0.000541656	0.0041189
P04278_SHBG	2.29365	0.000352462	0.00303047
P04433_IGKV3.11	1.20363	6.02298e-05	0.000889198
P04792_HSPB1	0.784854	0.00476126	0.0198484
P05154_SERPINA5	1.66504	0.000527844	0.00405977
P05546_SERPIND1	0.92395	0.00232107	0.0119164
P05997_COL5A2	2.21743	0.000241344	0.00236297
P06753_TPM3	0.918795	0.0115623	0.0375525
P07358_C8B	1.42306	0.00171573	0.00968778
P07360_C8G	2.00121	0.00015501	0.00172161
P07951_TPM2	1.57918	1.18983e-05	0.000285712
P08123_COL1A2	2.20157	2.96397e-05	0.000546978
P08493_MGP	4.56451	0.000202618	0.00208934
P08519_LPA	1.10106	0.00366169	0.0164801
P08670_VIM	0.534252	0.00392323	0.0172833
P09471_GNAO1	2.50995	2.93171e-05	0.000544344
P09493_TPM1	1.90965	0.000193341	0.00202824
P0C0L4_C4A	1.23852	0.000141883	0.00161431
P10301_RRAS	0.971585	0.000252937	0.00243117
P10643_C7	0.936214	0.00905681	0.0318099
P10909_CLU	1.84489	0.0016885	0.0095608
P11047_LAMC1	0.807341	0.0133263	0.0416655
P11532_DMD	1.57476	0.00107522	0.00688221
P12109_COL6A1	1.4017	0.000164084	0.001796
P12110_COL6A2	1.1718	0.000205267	0.00210947
P12111_COL6A3	1.20508	1.93845e-05	0.000400816
P13591_NCAM1	1.79885	0.00806688	0.0292891
P13611_VCAN	2.02115	0.00769572	0.0282488
P13671_C6	2.81868	0.00617285	0.0240439
P13688_CEACAM1	0.979419	0.0163278	0.0482107
P14543_NID1	1.60426	0.000186926	0.00198851
P15090_FABP4	6.20348	0.00270896	0.0132987
P15502_ELN	2.16597	0.000135827	0.00156602
P17655_CAPN2	0.798645	0.00274411	0.0134386
P17661_DES	3.38664	0.00102576	0.00664768
P18206_VCL	0.720458	0.003143	0.0147478
P19823_ITIH2	1.28843	9.60774e-05	0.00122433
P19827_ITIH1	0.928837	0.00353954	0.0160126
P20020_ATP2B1	1.30038	4.0718e-05	0.000678969
P20160_AZU1	0.52469	0.0135516	0.0421305
P20292_ALOX5AP	1.18373	0.0076947	0.0282488
P21333_FLNA	1.07925	0.012834	0.0404816
P21810_BGN	0.964194	0.0158117	0.0472398
P22792_CPN2	1.86242	0.000454757	0.0036219
P23219_PTGS1	3.31422	0.000408706	0.00337044
P23634_ATP2B4	2.11574	8.23427e-05	0.00108588
P24043_LAMA2	2.36648	2.88046e-05	0.000541472
P24593_IGFBP5	4.17758	0.00142654	0.00843244
P24844_MYL9	1.87188	0.00315917	0.0148007
P26006_ITGA3	0.520169	0.000345506	0.00298764
P26022_PTX3	2.47896	0.00131097	0.0079353
P27105_STOM	0.677433	0.00661095	0.0252467
P29622_SERPINA4	0.805401	0.0114898	0.0374316
P29762_CRABP1	0.999908	0.00714367	0.0267082
P30043_BLVRB	0.546275	0.00215597	0.0113776
P35443_THBS4	3.13037	5.3553e-09	2.19767e-06
P35527_KRT9	0.617292	0.0100538	0.0340833
P35555_FBN1	1.60894	0.00284685	0.0137856
P35580_MYH10	1.82529	0.00588326	0.0231694
P35749_MYH11	1.90627	0.00105473	0.00678459
P37059_HSD17B2	0.913138	0.00310076	0.0146061
P39060_COL18A1	1.2006	3.17507e-05	0.00057396
P46091_CMKLR2	2.98601	0.0013005	0.00787983
P49746_THBS3	2.66974	0.000145885	0.00165054
P49747_COMP	2.91801	0.000745178	0.00522661
P50336_PPOX	0.83914	0.00509317	0.0208163
P51178_PLCD1	2.25476	0.00933003	0.0323871
P51884_LUM	0.998375	0.00824937	0.02974
P51911_CNN1	1.89718	0.0095669	0.0329025
P53814_SMTN	2.96656	0.00115863	0.00726755
P55058_PLTP	0.861	0.000246272	0.00238509
P56199_ITGA1	0.926341	0.00336727	0.0154547
P60660_MYL6	0.808645	0.00440928	0.0187557
P61018_RAB4B	1.23144	0.00482189	0.0200184
P62068_USP46	0.532164	0.000799093	0.00549649
P68032_ACTC1	0.684688	0.0109648	0.0364037
P98160_HSPG2	1.45643	6.01542e-06	0.000181151
Q02817_MUC2	4.42432	0.00123885	0.0076076
Q03591_CFHR1	1.37831	0.0113654	0.0372872
Q06136_KDSR	0.777954	0.0101489	0.0343192
Q07092_COL16A1	2.44751	0.0145333	0.0444966
Q07507_DPT	2.18386	0.00560296	0.0223712
Q13418_ILK	0.822911	0.00181347	0.0100246
Q13421_MSLN	1.30414	0.00289046	0.013941
Q13425_SNTB2	0.571903	0.00217814	0.0114546
Q13683_ITGA7	3.08241	5.53509e-06	0.000170071
Q13885_TUBB2A	0.956365	0.00976926	0.0333898
Q13905_RAPGEF1	3.36107	0.0112917	0.0371257
Q14112_NID2	1.05261	0.000126379	0.0014825
Q14195_DPYSL3	0.751487	0.00616333	0.0240352
Q14315_FLNC	1.53984	0.0146364	0.0446992
Q14689_DIP2A	1.44959	0.000822544	0.00562068
Q14728_MFSD10	1.4247	0.00249244	0.0125097
Q15063_POSTN	1.73689	0.00458695	0.0193079
Q15223_NECTIN1	3.39969	9.97956e-05	0.00124806
Q15582_TGFBI	1.15112	0.000193768	0.0020292
Q16563_SYPL1	0.821513	0.0115252	0.0375266
Q16647_PTGIS	1.64784	0.010805	0.0360941
Q16778_H2BC21	1.06851	0.00590341	0.0232186
Q16853_AOC3	2.80722	0.000271244	0.00254098
Q4ZHG4_FNDC1	3.78222	4.75166e-06	0.000157262
Q53GG5_PDLIM3	1.3011	0.004503	0.0190739
Q5C9Z4_NOM1	2.1666	0.00329849	0.0152178
Q5EB52_MEST	1.20766	0.00898399	0.0316347
Q5K4L6_SLC27A3	1.43419	0.0127918	0.0403694
Q5TGY3_AHDC1	4.59321	7.17833e-05	0.00098976
Q68CZ2_TNS3	0.901784	0.00968583	0.0331608
Q68DQ2_CRYBG3	1.65263	0.00712191	0.026683
Q6NZI2_CAVIN1	0.916798	0.0166509	0.048855
Q6P1A2_LPCAT3	1.16478	0.00503239	0.0206673
Q6PCB0_VWA1	1.45075	0.000379349	0.00319805
Q6SZW1_SARM1	1.36322	0.0141759	0.043601
Q6UX71_PLXDC2	0.910531	0.00961449	0.0330099
Q6ZTN6_ANKRD13D	0.753408	0.0109978	0.0364766
Q7Z5L7_PODN	2.77326	1.49065e-05	0.000333687
Q7Z7G0_ABI3BP	2.00228	0.00393962	0.0173429
Q86SQ0_PHLDB2	3.16749	0.0151458	0.0457244
Q86VW0_SESTD1	1.20034	0.0152828	0.0460003
Q8IWZ6_BBS7	1.94778	0.00379381	0.0168234
Q8IZ40_RCOR2	1.72319	0.0136826	0.042407
Q8IZT6_ASPM	1.13384	0.00843361	0.0302959
Q8IZV5_RDH10	0.534886	0.00670352	0.0254717
Q8NDA2_HMCN2	2.5919	3.80745e-06	0.000133991
Q8NE35_CPEB3	1.12904	0.000478014	0.00375952
Q8NF91_SYNE1	1.84497	0.00060872	0.00450438
Q8WUY3_PRUNE2	1.58104	9.33216e-05	0.00119172
Q8WVQ1_CANT1	0.505876	0.0115642	0.0375525
Q8WWK9_CKAP2	1.37951	0.00402697	0.0175868
Q8WX93_PALLD	0.928043	0.00141091	0.00834823
Q8WXF7_ATL1	0.700834	0.0049028	0.0202709
Q969L2_MAL2	1.41172	0.000277272	0.00256537
Q96C24_SYTL4	1.28375	0.00128615	0.00782453
Q96CX2_KCTD12	1.05671	0.00132767	0.00801232
Q96GP6_SCARF2	2.38055	0.00128621	0.00782453
Q96IY4_CPB2	2.58876	0.00490648	0.0202723
Q96JQ0_DCHS1	1.89812	0.00163618	0.00930807
Q96RP7_GAL3ST4	3.30704	0.000109135	0.00132916
Q99490_AGAP2	3.135	0.00040077	0.00331962
Q99943_AGPAT1	0.546708	0.0160545	0.0476829
Q9BQ13_KCTD14	1.82746	0.00434638	0.018619
Q9BUD6_SPON2	2.9221	0.000300662	0.00272441
Q9BW19_KIFC1	0.619291	0.0151895	0.0457652
Q9BW85_YJU2	0.642646	0.00655583	0.0251314
Q9BWD3_RTL8A	1.20835	0.00880176	0.0312269
Q9BXN1_ASPN	1.89772	0.00159965	0.00918659
Q9BZQ8_NIBAN1	1.80124	0.00396673	0.0174116
Q9GZU7_CTDSP1	0.741506	0.00958719	0.0329536
Q9H008_LHPP	1.2421	0.00520798	0.0211854
Q9H7L9_SUDS3	2.09241	0.00153817	0.0089635
Q9HAV0_GNB4	1.10293	0.00948874	0.0327267
Q9HBL0_TNS1	1.51406	0.000120794	0.00143122
Q9NPR2_SEMA4B	3.04813	0.0041468	0.0180218
Q9NQ79_CRTAC1	1.24032	0.0168371	0.0492105
Q9NQC3_RTN4	1.0066	0.0103864	0.0349662
Q9NTJ4_MAN2C1	1.35973	0.00579039	0.022923
Q9NW15_ANO10	0.921032	0.00316662	0.0148012
Q9NXH8_TOR4A	0.985383	0.00213928	0.0113191
Q9NZN4_EHD2	1.35248	0.00105798	0.00679823
Q9P2B2_PTGFRN	1.9443	0.00358726	0.0161811
Q9P2P1_NYNRIN	2.7538	0.0159754	0.0475838
Q9UBI6_GNG12	0.589957	0.00997354	0.0338966
Q9UBY9_HSPB7	2.02959	0.00168409	0.00954473
Q9UJY1_HSPB8	2.20699	0.00291613	0.0140204
Q9UKU9_ANGPTL2	3.10258	4.10239e-05	0.000680322
Q9UPY8_MAPRE3	0.745938	0.00906001	0.0318099
Q9Y281_CFL2	5.11298	0.00480667	0.0199827
Q9Y2E4_DIP2C	1.5631	0.0139971	0.0431388
Q9Y394_DHRS7	0.533151	0.00603243	0.0236033
Q9Y4E6_WDR7	1.15937	0.0168929	0.0493497
Q9Y639_NPTN	1.81256	6.15364e-06	0.000181968
Q9Y6C2_EMILIN1	0.928849	0.00015002	0.00168161

## Sheet: KTCC VS. CC Down
Protein	fd	P_value	P_value_adjust
A0AVT1_UBA6	-0.554938	4.58963e-05	0.000738856
A3KN83_SBNO1	-0.966141	0.00379211	0.0168234
A4D1E9_GTPBP10	-1.37584	1.28495e-07	1.45687e-05
A6NJ78_METTL15	-1.85734	0.00128081	0.00781528
A6NKD9_CCDC85C	-1.16475	0.00570159	0.0226752
C9JLW8_MCRIP1	-1.32327	0.00269419	0.0132477
E9PAV3_NACA	-0.886401	1.18718e-08	3.54582e-06
L0R819_ASDURF	-2.28387	0.00231901	0.0119159
O00115_DNASE2	-1.00648	0.00103766	0.00670327
O00154_ACOT7	-0.613983	0.0002794	0.00257806
O00178_GTPBP1	-0.51665	0.00252995	0.0126247
O00193_SMAP	-1.31184	3.4233e-06	0.000122611
O00244_ATOX1	-1.06602	8.58315e-06	0.000224838
O00267_SUPT5H	-0.524945	0.0166148	0.0488072
O00268_TAF4	-1.26599	2.67389e-05	0.000513812
O00303_EIF3F	-0.500033	0.00202544	0.0108592
O00411_POLRMT	-1.22817	0.00760001	0.0279993
O00422_SAP18	-0.647534	3.81268e-05	0.000642845
O00425_IGF2BP3	-0.601501	0.00657772	0.0251594
O00443_PIK3C2A	-0.659558	0.000147066	0.00165771
O00505_KPNA3	-0.754947	7.03063e-08	9.67191e-06
O00541_PES1	-0.992974	0.0021671	0.01141
O00566_MPHOSPH10	-1.62756	5.40578e-08	8.68485e-06
O00625_PIR	-1.0119	0.00390107	0.0172233
O00750_PIK3C2B	-0.50091	5.83963e-05	0.000871789
O00762_UBE2C	-2.24441	2.72265e-07	2.22706e-05
O14530_TXNDC9	-0.974347	0.00337828	0.0154798
O14561_NDUFAB1	-1.00469	3.24745e-05	0.000581563
O14602_EIF1AY	-0.61088	0.000399499	0.0033171
O14646_CHD1	-1.4515	6.59022e-05	0.000942203
O14686_KMT2D	-1.96702	0.00940066	0.0324739
O14715_RGPD8	-0.788847	0.00514839	0.0209995
O14737_PDCD5	-0.795013	5.83568e-07	3.79821e-05
O14776_TCERG1	-0.589038	6.26547e-05	0.000911656
O14802_POLR3A	-0.814925	0.0022774	0.0118124
O14910_LIN7A	-0.541247	0.000315036	0.00281255
O14929_HAT1	-1.27203	0.00803111	0.0292141
O14933_UBE2L6	-1.85262	0.000957965	0.00630279
O14936_CASK	-0.563455	0.000810204	0.00556028
O14964_HGS	-0.519076	0.00972407	0.0332541
O14979_HNRNPDL	-0.656686	5.45454e-06	0.000168996
O15042_U2SURP	-0.880777	0.00246453	0.0124108
O15066_KIF3B	-0.821412	0.000156725	0.00172944
O15084_ANKRD28	-0.672091	0.000452142	0.00361534
O15091_PRORP	-1.04939	0.00741926	0.0275852
O15160_POLR1C	-0.613672	0.0163109	0.0481844
O15164_TRIM24	-1.0392	0.000350269	0.00301644
O15212_PFDN6	-0.680232	1.83851e-06	7.62226e-05
O15213_WDR46	-0.578845	0.0116684	0.0377668
O15226_NKRF	-1.03395	0.00514025	0.0209804
O15264_MAPK13	-0.933223	0.000639095	0.00467911
O15294_OGT	-1.11744	0.00121966	0.00752561
O15347_HMGB3	-0.918022	0.000733205	0.0051726
O15355_PPM1G	-0.972763	0.0024272	0.012287
O15371_EIF3D	-0.52247	2.43112e-05	0.000477778
O15372_EIF3H	-0.740413	2.42745e-06	9.35881e-05
O15405_TOX3	-1.76696	0.000350331	0.00301644
O15541_RNF113A	-1.02018	0.000554457	0.00420041
O43143_DHX15	-0.672151	5.86186e-06	0.000178058
O43148_RNMT	-0.69309	0.00516591	0.0210426
O43156_TTI1	-1.06314	0.00940471	0.0324739
O43159_RRP8	-1.09213	0.00295966	0.0140951
O43172_PRPF4	-0.734776	0.00546363	0.0219306
O43196_MSH5	-0.616175	0.00116612	0.00729184
O43395_PRPF3	-0.537594	0.016299	0.0481844
O43396_TXNL1	-0.638182	1.75907e-06	7.4347e-05
O43432_EIF4G3	-0.620791	0.000249753	0.00241109
O43504_LAMTOR5	-0.709121	0.0121633	0.0387293
O43670_ZNF207	-0.604953	0.00572969	0.0227721
O43684_BUB3	-0.597846	0.000371154	0.00314209
O43709_BUD23	-1.15198	4.64238e-05	0.000745367
O43715_TRIAP1	-1.98034	5.80913e-09	2.19767e-06
O43716_GATC	-0.969004	2.45166e-05	0.000480256
O43752_STX6	-0.558074	0.00936426	0.0324155
O43768_ENSA	-0.75039	0.00753583	0.0278636
O43809_NUDT21	-0.67742	7.61611e-06	0.000211365
O43823_AKAP8	-0.687127	0.000245283	0.0023819
O43847_NRDC	-1.06996	0.00523846	0.0212665
O43913_ORC5	-1.28604	0.0124007	0.0393611
O43929_ORC4	-1.53217	9.39074e-06	0.000237833
O60216_RAD21	-0.764375	0.00307234	0.0145177
O60220_TIMM8A	-0.676201	0.0146953	0.0448113
O60232_ZNRD2	-0.84181	0.00785347	0.028654
O60299_LZTS3	-0.578812	0.00674811	0.0255769
O60306_AQR	-0.614787	0.00712371	0.026683
O60308_CEP104	-1.17921	0.00637076	0.0245783
O60502_OGA	-0.535629	0.00211712	0.0112117
O60506_SYNCRIP	-0.532031	2.1301e-05	0.000428356
O60518_RANBP6	-0.936295	0.00639298	0.0246314
O60563_CCNT1	-1.26818	0.00294733	0.0140615
O60613_SELENOF	-0.71526	0.00319582	0.0148917
O60684_KPNA6	-1.02867	0.00134092	0.00804422
O60828_PQBP1	-0.955655	0.000742007	0.00521646
O60841_EIF5B	-0.666438	0.0113933	0.0373179
O60869_EDF1	-0.659704	0.003227	0.0149793
O60885_BRD4	-0.923417	0.000621093	0.00457914
O60934_NBN	-0.911214	0.00540742	0.0217627
O60942_RNGTT	-0.93941	0.00637094	0.0245783
O75052_NOS1AP	-1.38334	0.0120059	0.0383899
O75096_LRP4	-1.22648	0.000505758	0.0039349
O75127_PTCD1	-1.56863	6.07813e-05	0.000890821
O75150_RNF40	-0.863221	9.1546e-05	0.00117152
O75152_ZC3H11A	-0.861129	0.00101228	0.00658852
O75223_GGCT	-0.59241	0.000139456	0.00159872
O75312_ZPR1	-0.801004	1.19281e-06	5.91222e-05
O75347_TBCA	-0.614702	0.000196134	0.00203996
O75352_MPDU1	-1.17918	0.0011266	0.00713319
O75379_VAMP4	-1.52159	0.00816971	0.0295399
O75394_MRPL33	-1.29844	2.81154e-06	0.000105703
O75400_PRPF40A	-0.847212	1.66229e-05	0.000363243
O75439_PMPCB	-0.636538	0.00342799	0.0156601
O75448_MED24	-0.542203	0.00757808	0.0279525
O75475_PSIP1	-0.820055	0.00173238	0.00971833
O75477_ERLIN1	-1.01349	0.00421128	0.0182187
O75506_HSBP1	-0.563088	0.0158372	0.0472696
O75531_BANF1	-0.880439	1.7705e-07	1.62376e-05
O75554_WBP4	-1.04525	0.000343987	0.00298303
O75607_NPM3	-2.36719	9.08089e-06	0.000230952
O75616_ERAL1	-1.72902	8.72485e-06	0.000224838
O75648_TRMU	-1.30088	0.00366194	0.0164801
O75683_SURF6	-0.812304	0.00588298	0.0231694
O75691_UTP20	-0.869032	0.000791664	0.00547651
O75717_WDHD1	-1.10485	0.000222634	0.00223984
O75792_RNASEH2A	-1.37883	4.52335e-05	0.000732081
O75822_EIF3J	-0.716531	0.0127544	0.0402726
O75832_PSMD10	-0.779985	0.00198479	0.0107192
O75844_ZMPSTE24	-0.916061	0.00367386	0.0164985
O75879_GATB	-0.868984	0.00701144	0.0264011
O75886_STAM2	-1.26867	0.00069272	0.00494462
O75934_BCAS2	-0.611047	0.0164245	0.0484492
O75937_DNAJC8	-0.913705	8.76216e-06	0.000224838
O75976_CPD	-0.548826	0.00214217	0.0113245
O76003_GLRX3	-0.711935	1.47552e-06	6.66518e-05
O76071_CIAO1	-1.04983	0.000128078	0.00149375
O94763_URI1	-1.18594	1.39378e-05	0.000320781
O94805_ACTL6B	-0.847969	0.0153485	0.0461523
O94826_TOMM70	-0.622248	1.29252e-05	0.00030207
O94880_PHF14	-0.77831	0.000622615	0.00458406
O94903_PLPBP	-0.558551	0.0099319	0.0338223
O94905_ERLIN2	-0.699335	0.00966517	0.0331276
O94906_PRPF6	-0.612651	0.015605	0.0467016
O94913_PCF11	-0.826809	1.55255e-05	0.000342977
O94925_GLS	-0.503835	0.0167383	0.0490402
O94992_HEXIM1	-1.2994	0.00173168	0.00971833
O95139_NDUFB6	-0.796446	0.000332845	0.00291648
O95155_UBE4B	-1.84058	0.00025513	0.00244352
O95159_ZFPL1	-0.559119	0.00878828	0.0311997
O95218_ZRANB2	-0.679734	0.00737603	0.0274582
O95232_LUC7L3	-0.744727	0.0145952	0.044641
O95239_KIF4A	-1.50134	4.86554e-06	0.000158339
O95251_KAT7	-1.30808	8.63731e-06	0.000224838
O95292_VAPB	-0.60678	0.00020307	0.00209045
O95295_SNAPIN	-0.620497	0.00418753	0.018144
O95347_SMC2	-1.26912	1.82849e-05	0.000385639
O95361_TRIM16	-0.881596	0.00596924	0.023447
O95391_SLU7	-0.813366	0.00110238	0.0070018
O95453_PARN	-0.848646	0.000151179	0.00169147
O95456_PSMG1	-0.837763	0.00524907	0.0212953
O95478_NSA2	-1.57218	7.82777e-06	0.000211525
O95707_POP4	-1.21552	0.00247217	0.0124286
O95757_HSPA4L	-0.51999	0.012889	0.0405916
O95758_PTBP3	-0.79601	8.84233e-07	4.82186e-05
O95793_STAU1	-0.749698	8.60134e-06	0.000224838
O95801_TTC4	-1.5678	0.00126212	0.00773242
O95848_NUDT14	-1.38275	0.00203392	0.0108854
O95881_TXNDC12	-0.525324	0.000331163	0.00291179
O95999_BCL10	-0.724822	0.00179615	0.00996524
O96005_CLPTM1	-1.42184	0.00123651	0.0076076
O96008_TOMM40	-1.20276	0.000677378	0.0048928
O96019_ACTL6A	-0.631722	8.82226e-05	0.00114477
P01112_HRAS	-0.570294	0.0131856	0.0412978
P04626_ERBB2	-2.27285	0.00123799	0.0076076
P05114_HMGN1	-0.650619	0.00121868	0.00752561
P05386_RPLP1	-0.905024	2.66186e-08	6.16816e-06
P05387_RPLP2	-0.869451	1.00733e-07	1.21948e-05
P05388_RPLP0	-0.803774	2.10585e-07	1.82096e-05
P05455_SSB	-0.840133	4.13463e-07	2.9794e-05
P06280_GLA	-0.879232	0.00853828	0.0305621
P06400_RB1	-1.15301	3.22573e-06	0.000117622
P06493_CDK1	-1.34396	4.60998e-06	0.000154935
P06730_EIF4E	-0.671999	0.00626898	0.0243244
P06748_NPM1	-1.18724	2.00322e-09	1.34728e-06
P07108_DBI	-0.961743	2.62604e-07	2.17745e-05
P07195_LDHB	-0.54632	0.00475366	0.0198304
P07237_P4HB	-0.698179	4.33502e-06	0.000148248
P07711_CTSL	-0.866691	0.00204004	0.0108892
P07900_HSP90AA1	-0.558266	0.000559658	0.00422153
P08238_HSP90AB1	-0.590726	0.000212587	0.00216267
P08397_HMBS	-0.672868	0.00195453	0.0106106
P08708_RPS17	-0.917489	1.04436e-08	3.32711e-06
P09012_SNRPA	-0.975765	0.000326823	0.00288806
P09132_SRP19	-1.16945	2.69433e-05	0.000514473
P09234_SNRPC	-1.28531	9.93637e-07	5.1849e-05
P09429_HMGB1	-0.558871	0.00022681	0.00227129
P09651_HNRNPA1	-0.530669	0.000109446	0.00133027
P09661_SNRPA1	-0.607288	3.02368e-05	0.000554616
P09668_CTSH	-0.814849	0.00586626	0.0231325
P09874_PARP1	-0.543923	7.96211e-05	0.0010639
P09884_POLA1	-2.22189	0.00455314	0.0192057
P0DPB6_POLR1D	-1.08894	0.0098246	0.03356
P10606_COX5B	-0.505277	0.000572047	0.0042801
P10746_UROS	-1.581	0.0066878	0.0254599
P10809_HSPD1	-0.681063	2.02087e-05	0.000411863
P11172_UMPS	-0.61869	1.34782e-05	0.000312582
P11233_RALA	-0.620197	7.46279e-05	0.00101739
P11387_TOP1	-0.641921	0.0130224	0.0408629
P11388_TOP2A	-0.73305	0.0065165	0.0250282
P11586_MTHFD1	-0.542636	6.64794e-05	0.000942203
P11940_PABPC1	-0.913494	1.23017e-08	3.54582e-06
P12004_PCNA	-0.924935	7.26093e-07	4.22196e-05
P12236_SLC25A6	-0.83741	1.44356e-06	6.56984e-05
P12268_IMPDH2	-0.641212	0.000242157	0.00236297
P12956_XRCC6	-0.709979	5.23479e-07	3.482e-05
P13010_XRCC5	-0.785704	1.63409e-07	1.57003e-05
P13164_IFITM1	-2.0976	0.00026143	0.00248031
P13569_CFTR	-1.47606	0.00812223	0.0294205
P13929_ENO3	-2.19434	0.00132924	0.00801382
P13984_GTF2F2	-0.827904	2.17084e-06	8.76007e-05
P13995_MTHFD2	-1.34382	7.33219e-07	4.22196e-05
P14314_PRKCSH	-0.505113	0.000120346	0.00143122
P14316_IRF2	-0.786252	0.000835932	0.0056789
P14635_CCNB1	-2.5587	0.00537034	0.0216704
P14735_IDE	-0.84227	0.00404408	0.0176361
P14859_POU2F1	-1.32563	0.000332941	0.00291648
P14866_HNRNPL	-0.587893	1.76332e-05	0.000378489
P14927_UQCRB	-0.574047	0.000423485	0.00345465
P15170_GSPT1	-0.899355	9.32881e-07	4.9971e-05
P15336_ATF2	-1.53224	7.7545e-09	2.60767e-06
P15531_NME1	-0.974565	1.54525e-06	6.82729e-05
P15586_GNS	-0.509306	0.000400899	0.00331962
P15907_ST6GAL1	-0.823269	0.00160144	0.00918814
P16104_H2AX	-0.871259	0.000198233	0.00205478
P16278_GLB1	-0.680828	0.000112789	0.00135998
P16403_H1.2	-1.4253	0.00890393	0.031426
P16422_EPCAM	-0.6665	0.00889031	0.0313962
P16591_FER	-0.811161	0.0123747	0.039299
P16949_STMN1	-0.764976	5.26112e-06	0.000165003
P16989_YBX3	-0.564315	0.00772584	0.028325
P17844_DDX5	-0.538058	0.000817099	0.00559491
P17987_TCP1	-0.602815	2.61218e-05	0.000503552
P18583_SON	-0.539158	0.010609	0.0355965
P18615_NELFE	-0.761053	0.00196537	0.0106503
P18621_RPL17	-0.682018	2.32104e-06	9.18254e-05
P18846_ATF1	-0.99955	0.00762995	0.0280584
P18858_LIG1	-1.28989	1.75978e-07	1.62376e-05
P18859_ATP5PF	-0.699792	0.00906732	0.0318171
P18887_XRCC1	-0.751785	0.00609351	0.0238115
P19338_NCL	-0.761378	3.10899e-06	0.000114053
P19525_EIF2AK2	-0.980664	9.66428e-08	1.20885e-05
P19971_TYMP	-0.628404	0.0151849	0.0457652
P20290_BTF3	-1.15838	3.85676e-10	4.37812e-07
P20823_HNF1A	-1.50052	0.010791	0.0360872
P20839_IMPDH1	-0.986794	0.0148298	0.0450437
P21796_VDAC1	-0.767825	6.39652e-05	0.000926271
P21964_COMT	-0.699502	7.87932e-05	0.00105986
P22033_MMUT	-0.783017	0.00485446	0.0201261
P22087_FBL	-0.7677	4.37057e-06	0.000148624
P22234_PAICS	-1.0315	8.14943e-08	1.07236e-05
P22314_UBA1	-0.534869	1.61521e-05	0.000355523
P22392_NME2	-0.637869	5.84745e-05	0.000871789
P22415_USF1	-2.0059	1.14968e-09	8.69873e-07
P23193_TCEA1	-0.548277	0.0108812	0.0362487
P23381_WARS1	-1.40047	8.40112e-07	4.62291e-05
P23396_RPS3	-0.540999	0.000113412	0.00136477
P23434_GCSH	-2.37252	0.00169459	0.00958632
P23443_RPS6KB1	-0.981871	0.000101592	0.00126271
P23511_NFYA	-1.20978	4.18657e-05	0.000688622
P23526_AHCY	-0.744495	1.22876e-06	5.92295e-05
P23528_CFL1	-0.633145	5.47221e-06	0.000168996
P23921_RRM1	-1.36773	0.00106739	0.00684417
P24534_EEF1B2	-0.964257	4.02076e-09	1.87213e-06
P24752_ACAT1	-0.826376	1.36688e-05	0.000315791
P24928_POLR2A	-0.667893	0.000256633	0.00245403
P24941_CDK2	-1.44539	0.000120484	0.00143122
P25205_MCM3	-1.00002	0.00103494	0.00669286
P25398_RPS12	-0.834432	2.0011e-07	1.75546e-05
P25685_DNAJB1	-0.774764	0.000159881	0.00175956
P25787_PSMA2	-0.661655	7.39709e-07	4.22196e-05
P26358_DNMT1	-0.615337	0.00296324	0.014101
P26368_U2AF2	-0.522017	0.00015605	0.00172682
P26599_PTBP1	-0.640134	2.60487e-05	0.000503552
P26640_VARS1	-0.54128	0.000217575	0.002206
P26641_EEF1G	-0.544761	0.000187445	0.00199053
P27695_APEX1	-0.587162	0.000382212	0.00320878
P27707_DCK	-0.937456	0.00267704	0.0131848
P27797_CALR	-0.575491	0.000149568	0.00167966
P27986_PIK3R1	-1.92829	0.000836951	0.00567945
P28066_PSMA5	-0.842691	1.95202e-08	4.93557e-06
P28340_POLD1	-0.770815	0.0104749	0.0352219
P28838_LAP3	-0.612275	0.00618533	0.0240771
P29083_GTF2E1	-0.749005	0.000100581	0.00125287
P29084_GTF2E2	-1.79616	3.82241e-08	7.46357e-06
P29401_TKT	-0.535557	0.000235348	0.0023352
P29558_RBMS1	-0.809943	0.00230106	0.0118741
P30040_ERP29	-0.711152	2.47025e-06	9.41976e-05
P30044_PRDX5	-0.709236	0.001202	0.00745852
P30046_DDT	-0.641176	0.00124449	0.00763211
P30050_RPL12	-0.64229	1.96242e-06	8.02605e-05
P30154_PPP2R1B	-2.3751	1.74018e-10	3.51111e-07
P30260_CDC27	-1.41854	0.00437045	0.0186956
P30419_NMT1	-0.703387	0.0113763	0.0372935
P30519_HMOX2	-0.578493	9.96499e-05	0.00124806
P30520_ADSS2	-0.695254	9.78586e-08	1.20885e-05
P31153_MAT2A	-0.798828	3.59973e-08	7.26305e-06
P31350_RRM2	-0.831863	0.0163868	0.0483616
P31689_DNAJA1	-0.782824	1.38749e-06	6.46037e-05
P31939_ATIC	-0.581241	3.58105e-05	0.000621092
P31947_SFN	-0.550618	0.00705065	0.0265078
P31948_STIP1	-0.776601	6.60797e-09	2.35283e-06
P32322_PYCR1	-0.730291	0.00292082	0.0140204
P32969_RPL9	-0.757906	1.68437e-07	1.59304e-05
P33240_CSTF2	-0.776004	0.00565772	0.0225304
P33316_DUT	-0.591182	0.0103213	0.034805
P33991_MCM4	-1.01225	0.00120404	0.00745962
P33992_MCM5	-1.30448	0.000417228	0.00342456
P33993_MCM7	-0.956271	0.00454621	0.0191898
P34932_HSPA4	-0.67618	5.56409e-06	0.000170098
P35244_RPA3	-0.83476	8.95334e-08	1.15308e-05
P35251_RFC1	-1.43454	0.00633101	0.024471
P35269_GTF2F1	-0.794083	0.00653828	0.0250959
P35637_FUS	-0.561777	1.88167e-05	0.000395477
P35998_PSMC2	-0.54448	0.000855226	0.00577991
P36404_ARL2	-0.680372	0.00292543	0.0140281
P36578_RPL4	-0.582131	9.74645e-05	0.00122907
P37108_SRP14	-0.645183	8.7608e-06	0.000224838
P37198_NUP62	-0.965062	3.92681e-09	1.87213e-06
P38159_RBMX	-0.619166	6.16281e-06	0.000181968
P38571_LIPA	-1.223	0.00189506	0.0104091
P38646_HSPA9	-0.795564	1.94512e-05	0.000400816
P39019_RPS19	-0.681173	6.81194e-07	4.22196e-05
P39687_ANP32A	-0.599754	7.65991e-05	0.00103593
P39748_FEN1	-1.06	0.000937273	0.00620241
P40222_TXLNA	-1.1101	0.0079443	0.0289175
P40227_CCT6A	-0.710322	2.09265e-06	8.5012e-05
P40429_RPL13A	-0.522447	8.99923e-05	0.00115653
P40692_MLH1	-1.37926	0.00208812	0.0110969
P40855_PEX19	-1.08242	4.84464e-06	0.000158339
P40937_RFC5	-1.06272	0.0107751	0.0360541
P40938_RFC3	-1.37606	5.55118e-09	2.19767e-06
P41208_CETN2	-1.80895	0.000258003	0.00245549
P41223_BUD31	-0.800771	0.0054302	0.0218109
P41227_NAA10	-0.76191	0.00493432	0.0203595
P41235_HNF4A	-1.18353	1.77779e-05	0.000378907
P41236_PPP1R2	-0.520112	0.0100566	0.0340833
P41567_EIF1	-0.819597	3.49774e-08	7.26305e-06
P42166_TMPO	-1.22678	0.000653013	0.00475654
P42224_STAT1	-1.27376	3.93723e-07	2.87133e-05
P42338_PIK3CB	-0.539681	0.0079448	0.0289175
P42575_CASP2	-1.27323	0.00933678	0.0323871
P42677_RPS27	-0.881293	1.43876e-06	6.56984e-05
P42696_RBM34	-0.656128	0.00563131	0.02244
P42704_LRPPRC	-0.607186	0.000328441	0.00289381
P42766_RPL35	-0.626973	0.000529112	0.00406436
P42785_PRCP	-0.780379	6.67915e-05	0.000942203
P43243_MATR3	-0.597671	8.72153e-05	0.00113775
P43308_SSR2	-0.861364	0.000210417	0.00214781
P43403_ZAP70	-0.609644	0.00508995	0.0208163
P43487_RANBP1	-0.950253	3.0995e-07	2.40529e-05
P43490_NAMPT	-0.637713	0.00107559	0.00688221
P43897_TSFM	-0.953754	0.00028417	0.00261014
P46060_RANGAP1	-0.824665	0.00395827	0.0174116
P46063_RECQL	-0.817716	1.72841e-05	0.000372315
P46100_ATRX	-1.39893	7.59688e-05	0.00103103
P46734_MAP2K3	-1.07128	0.011578	0.0375774
P46777_RPL5	-0.822151	5.53559e-07	3.64206e-05
P46778_RPL21	-0.638398	9.71675e-05	0.00122788
P46779_RPL28	-0.575486	0.00127476	0.00779408
P46783_RPS10	-0.600406	2.18613e-05	0.000438168
P47914_RPL29	-0.678037	2.38181e-06	9.3505e-05
P48200_IREB2	-0.547346	0.00307238	0.0145177
P48634_PRRC2A	-0.784295	8.43113e-05	0.00110566
P48643_CCT5	-0.556207	3.03454e-05	0.000554926
P49005_POLD2	-1.39599	0.000503834	0.00392498
P49006_MARCKSL1	-0.602779	0.00558518	0.0223444
P49069_CAMLG	-0.798804	0.00107743	0.00688666
P49247_RPIA	-0.561568	0.00423133	0.0182684
P49321_NASP	-1.10262	0.00352997	0.0159932
P49327_FASN	-0.632042	0.000534977	0.0041042
P49458_SRP9	-0.693266	1.1849e-05	0.000285712
P49459_UBE2A	-1.28925	0.00201999	0.0108578
P49674_CSNK1E	-0.92216	0.00931896	0.0323871
P49736_MCM2	-1.23485	0.00113159	0.00714981
P49770_EIF2B2	-1.53381	0.00220952	0.0115612
P49790_NUP153	-0.724727	0.00343556	0.0156606
P49792_RANBP2	-0.691196	0.0119813	0.0383718
P49848_TAF6	-0.813526	0.0117016	0.0378162
P49916_LIG3	-0.80499	0.00516493	0.0210426
P49959_MRE11	-0.91864	4.78122e-07	3.24611e-05
P50238_CRIP1	-0.730164	0.0032669	0.0151181
P50502_ST13	-0.729934	9.84554e-07	5.18218e-05
P50579_METAP2	-0.548293	0.0112262	0.037011
P50613_CDK7	-1.50098	2.88829e-07	2.2705e-05
P50914_RPL14	-0.556005	1.07091e-05	0.000262437
P50990_CCT8	-0.556297	6.89221e-06	0.000197653
P51003_PAPOLA	-0.784184	0.00336772	0.0154547
P51114_FXR1	-0.749172	0.0136101	0.0422472
P51148_RAB5C	-0.747544	4.82653e-07	3.24611e-05
P51398_DAP3	-1.03416	0.000363025	0.00307878
P51532_SMARCA4	-1.04527	0.0063778	0.0245891
P51580_TPMT	-0.702484	0.000269195	0.00253018
P51610_HCFC1	-0.622392	0.0142784	0.0438269
P51665_PSMD7	-0.507251	0.00684029	0.0258938
P51787_KCNQ1	-1.02507	0.0137787	0.0425739
P51812_RPS6KA3	-0.553119	0.00049026	0.00383178
P52292_KPNA2	-1.29666	0.000152768	0.00170295
P52434_POLR2H	-0.767041	0.00627597	0.0243332
P52594_AGFG1	-0.937768	0.0024143	0.0122702
P52597_HNRNPF	-0.86377	5.59572e-08	8.68485e-06
P52701_MSH6	-1.07139	0.00155506	0.00900743
P52735_VAV2	-1.04733	0.00462194	0.0194282
P52789_HK2	-0.564169	0.00658392	0.0251594
P52815_MRPL12	-1.15625	0.000222763	0.00223984
P52888_THOP1	-0.502843	0.000308133	0.00276726
P52926_HMGA2	-2.93425	0.00195676	0.0106132
P52948_NUP98	-0.695392	0.000206639	0.00211997
P53396_ACLY	-0.747925	1.29244e-05	0.00030207
P53597_SUCLG1	-0.626034	0.000192181	0.00202308
P53677_AP3M2	-2.11652	0.000910834	0.00607858
P53999_SUB1	-0.557455	0.000552115	0.00418791
P54105_CLNS1A	-0.520264	0.00512929	0.0209498
P54652_HSPA2	-0.641382	4.63295e-06	0.000154935
P54725_RAD23A	-0.575491	0.000132646	0.00154108
P54886_ALDH18A1	-0.538652	0.000240456	0.00236279
P55011_SLC12A2	-0.963936	0.000432388	0.00350368
P55060_CSE1L	-0.638677	0.000378953	0.00319805
P55081_MFAP1	-0.527337	0.000676829	0.0048928
P55145_MANF	-1.50788	4.24407e-06	0.000145962
P55209_NAP1L1	-0.944562	3.94871e-10	4.37812e-07
P55265_ADAR	-0.541712	0.0017268	0.00971833
P55769_SNU13	-0.872061	7.66725e-05	0.00103593
P55795_HNRNPH2	-0.639902	0.000152429	0.00170232
P56182_RRP1	-1.00122	6.46368e-05	0.000929326
P56962_STX17	-1.41085	0.000623633	0.00458406
P57081_WDR4	-1.49683	5.16975e-05	0.000798326
P57721_PCBP3	-0.599642	0.000858891	0.00578939
P61006_RAB8A	-0.507001	4.87584e-05	0.00076858
P61024_CKS1B	-2.04135	0.000959095	0.00630337
P61086_UBE2K	-0.646491	0.0137287	0.0425062
P61221_ABCE1	-0.892202	7.764e-08	1.04434e-05
P61247_RPS3A	-0.682029	1.36469e-06	6.40345e-05
P61254_RPL26	-0.617328	0.000176572	0.00189502
P61289_PSME3	-0.73041	0.000190424	0.00201159
P61326_MAGOH	-0.514783	0.000179307	0.00191758
P61353_RPL27	-0.590676	0.000596856	0.00442802
P61513_RPL37A	-2.00473	0.0085281	0.0305621
P61586_RHOA	-0.595805	0.00201427	0.0108377
P61599_NAA20	-1.101	0.00046348	0.00367204
P61758_VBP1	-0.752347	0.00476719	0.0198595
P61769_B2M	-0.653904	0.00259799	0.0128688
P61923_COPZ1	-0.50421	0.0150221	0.0454105
P61956_SUMO2	-0.745418	0.0129421	0.0407164
P61960_UFM1	-0.593723	0.0114314	0.0374023
P61962_DCAF7	-0.613185	0.0117714	0.0379525
P61964_WDR5	-1.47672	7.65077e-06	0.000211365
P61970_NUTF2	-0.502338	7.92484e-05	0.00106362
P61978_HNRNPK	-0.643491	5.88331e-06	0.000178058
P62072_TIMM10	-0.68333	0.000537202	0.00410884
P62081_RPS7	-0.866935	2.78998e-07	2.2517e-05
P62191_PSMC1	-0.67822	4.71627e-07	3.24575e-05
P62195_PSMC5	-0.870703	4.42925e-08	7.917e-06
P62241_RPS8	-0.658118	3.32221e-05	0.000587992
P62249_RPS16	-0.677169	1.13996e-06	5.70265e-05
P62256_UBE2H	-1.48633	0.0027861	0.0135654
P62266_RPS23	-0.778834	1.62989e-06	6.98287e-05
P62273_RPS29	-0.680021	4.9556e-05	0.000775096
P62316_SNRPD2	-0.534801	0.000777359	0.00538987
P62328_TMSB4X	-2.03552	0.00186904	0.0102942
P62424_RPL7A	-0.571491	0.00133696	0.00803637
P62495_ETF1	-0.576261	1.16108e-05	0.000281121
P62701_RPS4X	-0.842256	5.03914e-06	0.000162244
P62750_RPL23A	-0.703323	6.74018e-06	0.000194278
P62753_RPS6	-0.586955	5.10336e-06	0.000162285
P62760_VSNL1	-1.53361	0.000143066	0.00162473
P62826_RAN	-0.828255	1.95694e-08	4.93557e-06
P62829_RPL23	-0.585586	1.91363e-05	0.00039942
P62841_RPS15	-0.769366	6.96551e-06	0.000197945
P62847_RPS24	-0.694536	7.54714e-06	0.00021052
P62857_RPS28	-0.639138	7.17295e-07	4.22196e-05
P62861_FAU	-0.574164	2.50766e-05	0.000488067
P62875_POLR2L	-0.715104	0.0100943	0.0341678
P62899_RPL31	-0.520899	0.000103393	0.00127203
P62913_RPL11	-0.672792	1.01912e-06	5.2724e-05
P62987_UBA52	-0.569341	7.04198e-07	4.22196e-05
P63167_DYNLL1	-1.31402	0.00224677	0.0116735
P63172_DYNLT1	-1.05174	1.4159e-06	6.54231e-05
P63173_RPL38	-0.862272	0.00601505	0.0235505
P63208_SKP1	-0.921564	2.92146e-09	1.6076e-06
P63241_EIF5A	-0.798201	3.96193e-08	7.49423e-06
P63279_UBE2I	-0.642188	1.40972e-05	0.000323221
P67809_YBX1	-0.815148	2.40984e-06	9.3505e-05
P78310_CXADR	-0.595628	0.000713824	0.00506539
P78316_NOP14	-0.788956	0.00200018	0.0107906
P78318_IGBP1	-0.718643	0.00258358	0.0128154
P78344_EIF4G2	-0.511924	0.000565395	0.00424081
P78346_RPP30	-1.26981	0.00177187	0.00986675
P78362_SRPK2	-0.590061	0.000242426	0.00236297
P78371_CCT2	-0.537919	3.23029e-05	0.000580207
P78406_RAE1	-0.557894	0.000514658	0.00398877
P78537_BLOC1S1	-0.558321	0.00861427	0.0307805
P78560_CRADD	-1.12961	0.000561005	0.00422153
P80303_NUCB2	-0.667161	0.0104799	0.0352219
P82650_MRPS22	-0.941391	0.00434278	0.018619
P82663_MRPS25	-1.03066	3.69873e-05	0.000634107
P82664_MRPS10	-0.921362	0.000291066	0.00266136
P82673_MRPS35	-1.92857	5.06309e-10	4.37812e-07
P82675_MRPS5	-0.951834	0.000680743	0.00491125
P82912_MRPS11	-1.15227	0.00736477	0.0274332
P82914_MRPS15	-0.71049	0.0123199	0.0391869
P82921_MRPS21	-0.566455	0.00220335	0.0115571
P82933_MRPS9	-0.908558	0.0165493	0.0487222
P83731_RPL24	-0.552383	8.86991e-05	0.00114477
P83881_RPL36A	-0.769048	0.00281749	0.0136982
P83916_CBX1	-1.54092	8.02606e-05	0.00106991
P98082_DAB2	-1.16802	0.000578053	0.00431437
P98179_RBM3	-0.793844	7.23525e-07	4.22196e-05
P99999_CYCS	-0.858905	1.28554e-05	0.00030207
Q00839_HNRNPU	-0.663627	1.49947e-05	0.000333687
Q01085_TIAL1	-0.775061	0.00223769	0.0116521
Q01105_SET	-0.638113	3.64291e-05	0.000626435
Q01581_HMGCS1	-0.759919	4.44707e-05	0.000721666
Q01780_EXOSC10	-0.917669	0.0156214	0.0467175
Q01804_OTUD4	-1.2778	5.66502e-05	0.000855122
Q01826_SATB1	-0.949574	0.00327316	0.0151355
Q01844_EWSR1	-0.55843	0.000110188	0.00133661
Q01968_OCRL	-0.911888	0.00888155	0.0313835
Q02447_SP3	-1.00402	0.00439633	0.0187407
Q02878_RPL6	-0.656688	4.93957e-06	0.000159889
Q03426_MVK	-0.517493	0.00116051	0.00727178
Q03701_CEBPZ	-0.901896	0.000304885	0.00274215
Q04637_EIF4G1	-0.568629	4.0977e-05	0.000680322
Q05048_CSTF1	-0.7701	0.0109683	0.0364037
Q05519_SRSF11	-0.628361	4.78802e-06	0.00015751
Q06203_PPAT	-0.652474	0.0120422	0.0384854
Q06210_GFPT1	-0.652649	8.70983e-05	0.00113775
Q06265_EXOSC9	-1.19806	7.32219e-05	0.00100502
Q06323_PSME1	-0.580474	0.000125488	0.00147491
Q06787_FMR1	-1.07217	0.000311474	0.00278899
Q07021_C1QBP	-0.86924	3.76778e-05	0.000638834
Q07617_SPAG1	-2.25673	6.06467e-05	0.000890821
Q07812_BAX	-0.595121	0.000195695	0.00203996
Q08211_DHX9	-0.618227	2.90889e-05	0.000544344
Q08379_GOLGA2	-0.56809	0.0004036	0.00333287
Q08380_LGALS3BP	-0.6941	0.00283144	0.013733
Q08623_PUDP	-0.86435	0.00191294	0.0104598
Q08752_PPID	-1.42368	1.07271e-11	5.40172e-08
Q08945_SSRP1	-0.678626	8.15827e-05	0.00108169
Q08J23_NSUN2	-0.776208	7.68217e-06	0.000211365
Q09028_RBBP4	-0.503577	0.00133065	0.00801433
Q09472_EP300	-0.730064	0.0101566	0.0343259
Q0VDF9_HSPA14	-0.879765	0.000153261	0.00170532
Q12772_SREBF2	-2.04102	3.30465e-05	0.000586599
Q12802_AKAP13	-0.773584	0.0123334	0.0391905
Q12849_GRSF1	-1.08523	0.000522587	0.00403472
Q12851_MAP4K2	-1.81202	0.00194319	0.010568
Q12873_CHD3	-0.65257	0.000490605	0.00383178
Q12904_AIMP1	-0.527527	0.000277601	0.00256537
Q12905_ILF2	-0.932355	1.44091e-08	3.96446e-06
Q12906_ILF3	-0.668287	1.78099e-06	7.4347e-05
Q12972_PPP1R8	-1.19139	0.000275411	0.00256077
Q12996_CSTF3	-0.890166	0.00578644	0.0229223
Q13011_ECH1	-0.522511	0.0056004	0.0223712
Q13042_CDC16	-0.660048	0.000612049	0.00452348
Q13057_COASY	-0.574302	0.00222304	0.0116101
Q13112_CHAF1B	-1.05046	3.47498e-06	0.00012373
Q13123_IK	-0.847075	0.00366057	0.0164801
Q13148_TARDBP	-0.535751	3.82739e-05	0.000643533
Q13185_CBX3	-0.798122	1.21444e-06	5.92295e-05
Q13188_STK3	-0.796644	0.00881659	0.0312452
Q13217_DNAJC3	-0.824878	0.00749076	0.0277999
Q13243_SRSF5	-0.75999	0.00440682	0.0187557
Q13247_SRSF6	-0.700962	1.9468e-05	0.000400816
Q13257_MAD2L1	-1.10283	0.0053787	0.0216759
Q13263_TRIM28	-0.660052	3.05416e-05	0.000555626
Q13283_G3BP1	-0.638685	0.000178823	0.00191578
Q13287_NMI	-1.06097	0.00128386	0.00782453
Q13325_IFIT5	-1.13573	0.00396451	0.0174116
Q13347_EIF3I	-0.522793	5.08368e-05	0.000789013
Q13371_PDCL	-1.22964	0.00416072	0.0180537
Q13405_MRPL49	-0.705415	0.00180783	0.0100117
Q13416_ORC2	-1.34852	1.10161e-06	5.6034e-05
Q13426_XRCC4	-0.982242	1.62089e-06	6.98287e-05
Q13427_PPIG	-0.789951	0.00633505	0.024471
Q13428_TCOF1	-1.00553	0.00228628	0.0118216
Q13438_OS9	-1.47482	8.9167e-05	0.00114836
Q13451_FKBP5	-1.0324	0.00673081	0.0255273
Q13469_NFATC2	-1.84735	4.8068e-05	0.000763663
Q13501_SQSTM1	-0.907936	0.00370857	0.0166036
Q13523_PRPF4B	-0.705416	0.00298886	0.0141895
Q13541_EIF4EBP1	-1.43994	0.00154711	0.00898693
Q13564_NAE1	-0.614458	0.000759291	0.00530715
Q13574_DGKZ	-1.54266	0.00347775	0.0158277
Q13601_KRR1	-0.686811	0.0053112	0.0214898
Q13619_CUL4A	-0.618347	0.00351419	0.0159575
Q13685_AAMP	-1.36609	0.000397284	0.00330779
Q13769_THOC5	-1.13261	0.00220986	0.0115612
Q13796_SHROOM2	-1.17054	0.00357855	0.0161649
Q13823_GNL2	-1.07807	0.000242379	0.00236297
Q13868_EXOSC2	-0.972882	0.0025851	0.0128154
Q13895_BYSL	-0.860647	0.00264344	0.0130512
Q13907_IDI1	-0.563067	0.000658811	0.00479301
Q13952_NFYC	-0.873141	0.00197199	0.0106761
Q14008_CKAP5	-0.558012	4.7379e-05	0.000756688
Q14011_CIRBP	-0.568773	7.94992e-05	0.0010639
Q14103_HNRNPD	-0.781393	6.31252e-08	9.09754e-06
Q14119_VEZF1	-1.26515	4.80102e-05	0.000763663
Q14134_TRIM29	-1.20977	0.000248314	0.00240103
Q14137_BOP1	-0.905769	0.00115636	0.00726755
Q14147_DHX34	-1.2765	0.00939367	0.0324728
Q14151_SAFB2	-0.733659	0.0156869	0.0468902
Q14157_UBAP2L	-0.575339	8.2675e-06	0.00022143
Q14166_TTLL12	-0.760025	0.000127453	0.00148934
Q14186_TFDP1	-3.53029	7.28265e-06	0.00020599
Q14257_RCN2	-0.587748	0.0135893	0.0422259
Q14318_FKBP8	-0.725351	0.00207299	0.0110262
Q14320_FAM50A	-0.828235	0.0148561	0.0450745
Q14444_CAPRIN1	-1.03011	2.48775e-08	6.02335e-06
Q14451_GRB7	-4.65107	0.000386547	0.00324068
Q14517_FAT1	-1.11019	3.17655e-05	0.00057396
Q14566_MCM6	-1.0647	0.000791041	0.00547651
Q14657_LAGE3	-1.53055	0.00228893	0.0118216
Q14676_MDC1	-0.766705	1.4966e-05	0.000333687
Q14684_RRP1B	-1.09684	1.32507e-07	1.45829e-05
Q14690_PDCD11	-0.827138	0.00369747	0.0165784
Q14692_BMS1	-0.96268	0.000855576	0.00577991
Q14694_USP10	-0.994368	0.00278793	0.0135654
Q14966_ZNF638	-0.536522	0.000729121	0.00514979
Q14978_NOLC1	-0.633092	0.0113285	0.037214
Q15007_WTAP	-0.940209	6.93642e-05	0.000960782
Q15014_MORF4L2	-1.41704	5.79894e-05	0.000868837
Q15021_NCAPD2	-1.49335	4.93035e-05	0.000775096
Q15031_LARS2	-0.639691	0.00284951	0.0137874
Q15032_R3HDM1	-1.55961	0.00730224	0.0272338
Q15042_RAB3GAP1	-0.659352	0.00874501	0.0310928
Q15054_POLD3	-2.14499	1.55441e-07	1.55681e-05
Q15075_EEA1	-0.688217	0.000536532	0.00410884
Q15084_PDIA6	-0.604406	1.02315e-05	0.000253461
Q15154_PCM1	-1.44202	0.00621162	0.0241638
Q15185_PTGES3	-0.803103	7.39776e-07	4.22196e-05
Q15287_RNPS1	-0.549115	4.21065e-05	0.0006893
Q15293_RCN1	-0.714965	5.14765e-06	0.000162285
Q15369_ELOC	-1.20604	2.94597e-05	0.000545319
Q15370_ELOB	-0.711648	1.49341e-06	6.69602e-05
Q15388_TOMM20	-0.806415	0.00044347	0.00356011
Q15397_PUM3	-0.812188	0.00237163	0.0121246
Q15418_RPS6KA1	-0.92055	0.00437615	0.0187068
Q15424_SAFB	-0.697581	4.11614e-06	0.000142371
Q15437_SEC23B	-0.645242	0.00910165	0.0319191
Q15528_MED22	-1.31898	0.00574795	0.0228146
Q15554_TERF2	-0.888572	7.25061e-05	0.000997453
Q15555_MAPRE2	-0.587993	6.72446e-05	0.000942203
Q15643_TRIP11	-0.788714	0.00189015	0.010401
Q15645_TRIP13	-0.824702	0.0021096	0.0111914
Q15691_MAPRE1	-0.662661	1.52575e-05	0.000338292
Q15785_TOMM34	-1.07408	0.00114968	0.00724895
Q15813_TBCE	-0.644947	0.00242979	0.012287
Q15819_UBE2V2	-0.581588	0.0142374	0.0437457
Q16531_DDB1	-0.636341	6.04466e-07	3.8514e-05
Q16566_CAMK4	-2.04723	0.000121259	0.00143122
Q16576_RBBP7	-0.843345	6.89678e-08	9.67191e-06
Q16626_MEA1	-1.74294	4.60958e-07	3.24439e-05
Q16630_CPSF6	-0.519246	0.000172603	0.00186301
Q16637_SMN1	-1.878	4.52975e-06	0.000153176
Q16698_DECR1	-0.604309	0.000155747	0.00172663
Q16881_TXNRD1	-0.577751	5.61069e-05	0.000849038
Q16890_TPD52L1	-0.656624	0.00880627	0.0312269
Q17RC7_EXOC3L4	-0.627333	0.00153859	0.0089635
Q1ED39_KNOP1	-1.65825	0.000219838	0.0022215
Q1KMD3_HNRNPUL2	-0.875736	1.51657e-07	1.5559e-05
Q29RF7_PDS5A	-0.812541	0.000701882	0.00499822
Q2KHT3_CLEC16A	-0.636478	0.000906017	0.00605312
Q2M2I8_AAK1	-0.543014	0.00308567	0.0145473
Q2NL82_TSR1	-0.986316	0.0108126	0.0360997
Q2TAL8_QRICH1	-0.631904	0.00846306	0.0303837
Q2TAY7_SMU1	-0.60846	0.00134303	0.00804885
Q2VPK5_CTU2	-1.09029	5.49551e-05	0.000836388
Q32P41_TRMT5	-1.02567	3.95263e-05	0.000662751
Q3B726_POLR1F	-1.05424	2.41725e-05	0.000476599
Q3ZCQ8_TIMM50	-0.709225	0.0114782	0.0374316
Q4G0J3_LARP7	-1.26021	0.000886675	0.00595016
Q4J6C6_PREPL	-2.55252	0.000891628	0.00597677
Q4KWH8_PLCH1	-1.73073	0.000541108	0.0041189
Q4U2R6_MRPL51	-1.14927	9.7278e-07	5.16512e-05
Q4VC31_MIX23	-0.646169	0.00140949	0.00834797
Q52LC2_ATP6AP1L	-1.24359	0.00505881	0.0207178
Q52LJ0_FAM98B	-0.670958	1.11901e-05	0.000273121
Q53EP0_FNDC3B	-1.62163	0.00340161	0.0155516
Q53F19_NCBP3	-1.20121	6.26319e-05	0.000911656
Q53FT3_HIKESHI	-0.589101	0.0159975	0.0475838
Q53GA4_PHLDA2	-1.00885	0.0131883	0.0412978
Q53GS7_GLE1	-1.23886	1.67947e-05	0.000365676
Q53R41_FASTKD1	-1.533	6.78207e-05	0.00094808
Q5BKZ1_ZNF326	-0.643908	0.00138663	0.00822062
Q5EBL8_PDZD11	-0.881744	0.000187926	0.00199152
Q5EG05_CARD16	-0.727271	0.0154899	0.0464851
Q5F1R6_DNAJC21	-0.724325	0.0168209	0.0491869
Q5JTJ3_COA6	-0.694445	5.18331e-05	0.000798336
Q5MIZ7_PPP4R3B	-0.863734	0.000394453	0.00328874
Q5QJE6_DNTTIP2	-1.38035	0.000128723	0.00149838
Q5ST30_VARS2	-1.53655	0.000435936	0.00352349
Q5T1M5_FKBP15	-0.546869	0.00282375	0.0137176
Q5T200_ZC3H13	-0.802806	0.00064986	0.00473928
Q5T280_SPOUT1	-1.19226	1.03988e-05	0.00025587
Q5T653_MRPL2	-1.0477	0.00286844	0.0138458
Q5T6F2_UBAP2	-0.899987	9.53755e-06	0.000239663
Q5T8P6_RBM26	-1.18668	4.55422e-05	0.000735112
Q5T9A4_ATAD3B	-0.558377	0.00137932	0.00820251
Q5TBB1_RNASEH2B	-2.47333	0.000288058	0.00264184
Q5UIP0_RIF1	-1.85452	4.44702e-08	7.917e-06
Q5VTR2_RNF20	-0.966059	0.000561181	0.00422153
Q5VUA4_ZNF318	-1.21467	0.00320835	0.0149169
Q5VW38_GPR107	-1.36033	5.03592e-05	0.00078361
Q5VWX1_KHDRBS2	-0.813176	4.71875e-07	3.24575e-05
Q5VYY1_ANKRD22	-0.627437	0.00485203	0.0201261
Q66PJ3_ARL6IP4	-0.58567	0.000739053	0.00520173
Q68CZ6_HAUS3	-2.54136	2.47438e-06	9.41976e-05
Q68E01_INTS3	-0.58733	0.00580837	0.0229656
Q69YN2_CWF19L1	-1.27024	0.00793443	0.0289146
Q6DKI1_RPL7L1	-1.26218	0.000440626	0.00354669
Q6FI81_CIAPIN1	-0.664713	0.000716475	0.00507825
Q6IAA8_LAMTOR1	-0.520282	0.00025791	0.00245549
Q6IE81_JADE1	-1.70955	0.00154855	0.00898693
Q6IN85_PPP4R3A	-0.848056	0.00414743	0.0180218
Q6IQ49_SDE2	-0.528562	0.0112362	0.0370229
Q6L8Q7_PDE12	-0.854098	0.00600009	0.0235134
Q6NUQ4_TMEM214	-0.563646	0.00145789	0.00860935
Q6NXG1_ESRP1	-0.913118	0.00250183	0.0125465
Q6NXR4_TTI2	-1.26862	1.60095e-07	1.56299e-05
Q6NZY4_ZCCHC8	-0.583064	0.00224071	0.0116521
Q6P161_MRPL54	-0.766593	0.00691805	0.0261229
Q6P1J9_CDC73	-0.629202	0.00314957	0.0147671
Q6P1L8_MRPL14	-1.13723	0.00307794	0.0145326
Q6P1N9_TATDN1	-0.999687	0.000513947	0.00398836
Q6P3W7_SCYL2	-0.564892	0.00993885	0.0338223
Q6P3X3_TTC27	-2.02892	0.00173215	0.00971833
Q6P5R6_RPL22L1	-2.25742	0.00222201	0.0116101
Q6PD62_CTR9	-0.891848	7.91276e-06	0.000212871
Q6PD74_AAGAB	-1.0864	0.0030254	0.0143404
Q6PGP7_TTC37	-0.756411	0.000465369	0.00367738
Q6PJT7_ZC3H14	-0.87861	0.000450991	0.00361106
Q6PKG0_LARP1	-0.774454	6.21408e-06	0.000182591
Q6PL18_ATAD2	-1.1209	6.92258e-06	0.000197653
Q6R327_RICTOR	-1.22858	0.0118587	0.0381205
Q6RFH5_WDR74	-1.25312	2.19585e-06	8.80231e-05
Q6STE5_SMARCD3	-0.650659	0.000440391	0.00354669
Q6UB35_MTHFD1L	-0.883773	0.00091374	0.00608456
Q6UN15_FIP1L1	-0.616783	0.0114063	0.0373402
Q6UXH1_CRELD2	-2.51903	1.2997e-07	1.45687e-05
Q6UXN9_WDR82	-0.760335	0.012615	0.0398739
Q6Y7W6_GIGYF2	-0.612529	0.015994	0.0475838
Q6YHU6_THADA	-4.2445	0.000164379	0.001796
Q6ZW49_PAXIP1	-0.861474	0.00399407	0.0174738
Q70E73_RAPH1	-1.15713	2.99853e-06	0.000112038
Q71RC2_LARP4	-0.914543	0.0023138	0.0119094
Q76FK4_NOL8	-1.61812	0.000242199	0.00236297
Q7L014_DDX46	-0.613048	3.73538e-05	0.000636909
Q7L0Y3_TRMT10C	-0.76719	0.00252507	0.0126108
Q7L2J0_MEPCE	-0.769925	0.000327468	0.00288945
Q7L4I2_RSRC2	-0.542046	0.00147099	0.00866984
Q7L5Y1_ENOSF1	-1.35262	8.16675e-05	0.00108169
Q7L7L0_H2AW	-1.34377	0.0046855	0.0196136
Q7LBC6_KDM3B	-0.999153	0.00677454	0.025661
Q7RTV0_PHF5A	-0.75891	0.00697431	0.0263189
Q7Z2T5_TRMT1L	-1.35837	6.0773e-06	0.000181968
Q7Z2W9_MRPL21	-0.737962	3.03045e-06	0.000112332
Q7Z3B4_NUP54	-1.0364	5.82716e-08	8.81794e-06
Q7Z417_NUFIP2	-1.31517	1.11881e-06	5.64346e-05
Q7Z460_CLASP1	-0.634173	1.63814e-06	6.98287e-05
Q7Z4S6_KIF21A	-0.782151	0.00709552	0.0266269
Q7Z5K2_WAPL	-2.16152	5.49946e-05	0.000836388
Q7Z5L9_IRF2BP2	-0.856472	0.00149138	0.00874161
Q7Z6E9_RBBP6	-1.04362	6.88371e-07	4.22196e-05
Q7Z739_YTHDF3	-0.793842	0.00215823	0.0113796
Q7Z7F7_MRPL55	-0.921616	0.00752567	0.0278611
Q7Z7M9_GALNT5	-1.1404	0.013755	0.0425509
Q86SE5_RALYL	-0.773475	0.00912298	0.0319753
Q86TB9_PATL1	-1.79566	4.78052e-08	8.03791e-06
Q86TS9_MRPL52	-1.07456	9.03465e-06	0.000230746
Q86TU7_SETD3	-0.604563	0.015525	0.0465444
Q86U44_METTL3	-1.21149	2.61797e-07	2.17745e-05
Q86UK7_ZNF598	-1.16273	0.00370533	0.0166013
Q86UP2_KTN1	-0.653336	0.000162897	0.00178951
Q86V21_AACS	-0.776499	0.00446856	0.0189679
Q86VP1_TAX1BP1	-0.682916	0.000624031	0.00458406
Q86WB0_ZC3HC1	-1.08693	2.75137e-08	6.16816e-06
Q86WJ1_CHD1L	-0.99721	0.00159873	0.00918659
Q86WR0_CCDC25	-1.01847	0.00371154	0.0166045
Q86WX3_RPS19BP1	-1.24316	0.000922487	0.00612932
Q86XN7_PROSER1	-0.656547	0.00419759	0.0181745
Q86XZ4_SPATS2	-1.18428	0.0127308	0.040219
Q86Y07_VRK2	-1.21505	5.87284e-05	0.000873423
Q86YP4_GATAD2A	-0.94936	0.000363167	0.00307878
Q86YT6_MIB1	-0.957465	0.00452746	0.0191642
Q8IUC4_RHPN2	-0.789143	5.75664e-05	0.00086679
Q8IUF8_RIOX2	-0.95725	0.000883987	0.00594531
Q8IUH3_RBM45	-1.98537	0.000774592	0.00538301
Q8IVH4_MMAA	-0.708482	0.0171118	0.0498449
Q8IVS2_MCAT	-2.56112	3.42464e-05	0.000600851
Q8IWA0_WDR75	-0.731989	0.0169116	0.0493567
Q8IWJ2_GCC2	-0.852691	0.000641304	0.00468253
Q8IWT0_ZBTB8OS	-0.642952	0.0111218	0.0368071
Q8IWW6_ARHGAP12	-0.973583	9.12962e-05	0.0011708
Q8IWX8_CHERP	-0.917802	0.00223884	0.0116521
Q8IWZ3_ANKHD1	-0.805776	0.00740279	0.0275409
Q8IWZ8_SUGP1	-0.961805	0.000198247	0.00205478
Q8IX01_SUGP2	-0.920989	0.00790396	0.0288209
Q8IX04_UEVLD	-0.774349	0.000735185	0.00518053
Q8IXH7_NELFCD	-0.6661	0.00319861	0.0148932
Q8IXM2_BAP18	-0.73997	0.00868167	0.0309665
Q8IXM3_MRPL41	-0.859469	0.00256369	0.012751
Q8IXQ4_GPALPP1	-0.595034	0.00167823	0.00952941
Q8IXT5_RBM12B	-0.61575	0.0121048	0.0386029
Q8IY37_DHX37	-0.839097	0.00210734	0.0111893
Q8IY81_FTSJ3	-0.80285	0.00205337	0.0109314
Q8IYB3_SRRM1	-0.754699	0.00474245	0.0198109
Q8IYB8_SUPV3L1	-0.851305	0.00190837	0.0104442
Q8IYQ7_THNSL1	-1.38267	0.00645422	0.0248205
Q8IZ21_PHACTR4	-0.789645	0.00842375	0.0302785
Q8N163_CCAR2	-0.54517	0.00091341	0.00608456
Q8N183_NDUFAF2	-1.39789	2.74778e-06	0.000103952
Q8N3U4_STAG2	-0.922224	0.00235021	0.0120345
Q8N3X1_FNBP4	-1.0514	0.00465778	0.0195381
Q8N5C6_SRBD1	-0.604084	0.00081398	0.00557986
Q8N5F7_NKAP	-0.914006	0.00337728	0.0154798
Q8N5G2_MACO1	-0.797705	0.0117645	0.0379525
Q8N5N7_MRPL50	-0.573573	0.00200767	0.0108118
Q8N7H5_PAF1	-0.548487	0.00825887	0.0297565
Q8N806_UBR7	-1.01416	0.00126678	0.00775308
Q8N8A6_DDX51	-0.633864	0.00432201	0.0185672
Q8N983_MRPL43	-0.827261	0.000401922	0.00332354
Q8N9B5_JMY	-1.47409	0.000421826	0.00344739
Q8N9N8_EIF1AD	-1.4101	2.92224e-05	0.000544344
Q8NB16_MLKL	-1.80807	2.81939e-05	0.000533306
Q8NBF6_AVL9	-0.995318	0.00115751	0.00726755
Q8NBJ7_SUMF2	-0.56184	0.000126817	0.00148476
Q8NC51_SERBP1	-0.780189	1.57773e-06	6.92028e-05
Q8NC60_NOA1	-2.69242	5.48019e-08	8.68485e-06
Q8NCF5_NFATC2IP	-0.593376	0.0087479	0.0310928
Q8ND24_RNF214	-0.804122	0.00117908	0.00736533
Q8NEB9_PIK3C3	-0.858576	0.00576688	0.0228598
Q8NFH5_NUP35	-0.905337	0.000876107	0.00589886
Q8NFQ8_TOR1AIP2	-0.6805	0.00892965	0.03148
Q8NHV4_NEDD1	-1.60969	6.71988e-05	0.000942203
Q8NHZ8_CDC26	-1.0919	0.000209059	0.00213756
Q8NI22_MCFD2	-1.40382	0.000427871	0.00347691
Q8TA86_RP9	-1.66026	1.53847e-06	6.82729e-05
Q8TAD7_OCC1	-1.81819	0.000108485	0.00132391
Q8TAE8_GADD45GIP1	-1.01583	0.000111036	0.00134151
Q8TAQ2_SMARCC2	-0.718717	0.0089107	0.0314315
Q8TAT6_NPLOC4	-1.10634	1.4165e-07	1.52064e-05
Q8TBB5_KLHDC4	-0.723558	0.0075027	0.0278271
Q8TBC4_UBA3	-0.560475	0.000105705	0.00129521
Q8TCC3_MRPL30	-1.44554	7.38447e-06	0.000207899
Q8TCG1_CIP2A	-0.529083	0.0120777	0.0385581
Q8TCS8_PNPT1	-0.53236	0.0076269	0.0280584
Q8TDP1_RNASEH2C	-0.71247	0.00817434	0.0295399
Q8TED0_UTP15	-1.43447	0.000146394	0.00165322
Q8TEM1_NUP210	-0.793643	0.0134403	0.0418703
Q8TF65_GIPC2	-1.17792	0.000218776	0.00221446
Q8WTT2_NOC3L	-1.95324	9.7141e-05	0.00122788
Q8WTV0_SCARB1	-1.02706	0.000559451	0.00422153
Q8WU90_ZC3H15	-0.508591	0.0147432	0.0449049
Q8WUA2_PPIL4	-0.714222	0.0037237	0.0166344
Q8WUD4_CCDC12	-1.03163	3.4071e-05	0.000599512
Q8WUQ7_CACTIN	-1.3446	0.00138593	0.00822062
Q8WUZ0_BCL7C	-0.603413	0.0111284	0.036809
Q8WVB6_CHTF18	-1.22982	2.27842e-06	9.07321e-05
Q8WVC0_LEO1	-1.31674	0.000298204	0.00270754
Q8WVJ2_NUDCD2	-0.673316	0.00265521	0.0130986
Q8WVK2_SNRNP27	-0.683623	0.00670238	0.0254717
Q8WVM0_TFB1M	-0.840939	0.00129751	0.00787747
Q8WW12_PCNP	-0.76955	0.00242888	0.012287
Q8WW59_SPRYD4	-1.14051	0.0114675	0.0374316
Q8WWH5_TRUB1	-0.717726	0.00204485	0.0108957
Q8WWL2_SPIRE2	-2.39811	0.000427936	0.00347691
Q8WWZ4_ABCA10	-1.32917	0.000121186	0.00143122
Q8WXA9_SREK1	-0.64299	0.00260472	0.0128915
Q8WXI9_GATAD2B	-0.654589	0.000754377	0.0052789
Q8WXX5_DNAJC9	-1.06726	0.0015724	0.00909051
Q8WYA6_CTNNBL1	-0.710989	1.59849e-06	6.9609e-05
Q8WYP5_AHCTF1	-0.975129	5.17006e-05	0.000798326
Q92485_SMPDL3B	-1.08467	0.000103218	0.00127203
Q92541_RTF1	-0.785261	0.000134179	0.00154997
Q92615_LARP4B	-0.545555	0.0022805	0.0118184
Q92616_GCN1	-0.506482	0.000117118	0.00140379
Q92636_NSMAF	-0.707149	0.00784849	0.0286531
Q92665_MRPS31	-1.07976	0.00112929	0.00714274
Q92667_AKAP1	-0.614116	0.000316988	0.00282581
Q92688_ANP32B	-0.706729	0.000538296	0.00410884
Q92769_HDAC2	-1.10915	2.82729e-07	2.25179e-05
Q92783_STAM	-0.901793	0.00120263	0.00745852
Q92804_TAF15	-1.20079	0.000963184	0.00630907
Q92820_GGH	-1.2049	0.000453274	0.00361961
Q92841_DDX17	-0.525238	6.44955e-05	0.000929326
Q92851_CASP10	-1.51369	0.00180969	0.0100128
Q92854_SEMA4D	-0.69028	0.000526799	0.00405689
Q92878_RAD50	-0.782153	0.00853863	0.0305621
Q92879_CELF1	-0.969148	0.0035339	0.015999
Q92917_GPKOW	-0.751715	0.000345097	0.00298764
Q93009_USP7	-0.592104	2.72548e-05	0.000518784
Q93034_CUL5	-0.5027	0.000692679	0.00494462
Q969E8_TSR2	-1.40541	3.537e-05	0.000615214
Q969H8_MYDGF	-0.726406	0.00950777	0.032755
Q969J3_BORCS5	-1.74388	0.00163431	0.00930618
Q969S3_ZNF622	-0.515157	0.010646	0.0357009
Q969U7_PSMG2	-1.24479	0.00120176	0.00745852
Q969Z0_TBRG4	-0.694801	0.00070622	0.00502321
Q96A35_MRPL24	-0.757951	3.52282e-05	0.000614513
Q96A49_SYAP1	-0.950544	0.000425727	0.00346827
Q96AE4_FUBP1	-0.503096	0.000255061	0.00244352
Q96AG4_LRRC59	-0.670375	0.000138572	0.0015916
Q96B26_EXOSC8	-1.23579	5.38238e-06	0.000167936
Q96B49_TOMM6	-0.949352	0.0159655	0.0475838
Q96BP3_PPWD1	-1.28365	0.0043171	0.0185593
Q96C01_FAM136A	-0.87516	1.82435e-05	0.000385639
Q96C36_PYCR2	-1.47541	6.36272e-05	0.000923586
Q96CB8_INTS12	-1.41369	4.70404e-05	0.000753268
Q96CN7_ISOC1	-0.620869	0.00020047	0.00207072
Q96CU9_FOXRED1	-0.783068	0.00198517	0.0107192
Q96DA6_DNAJC19	-0.533945	0.00295144	0.014067
Q96DI7_SNRNP40	-0.712921	0.00613596	0.0239619
Q96E11_MRRF	-0.87449	0.00358749	0.0161811
Q96E29_MTERF3	-2.40463	1.77607e-05	0.000378907
Q96EE3_SEH1L	-0.633644	0.0116348	0.037701
Q96EK6_GNPNAT1	-0.943997	0.000289308	0.00264929
Q96EL3_MRPL53	-0.75028	0.00368866	0.0165511
Q96EP5_DAZAP1	-0.666107	8.85495e-05	0.00114477
Q96ER3_SAAL1	-1.74997	3.76307e-05	0.000638834
Q96ES7_SGF29	-0.776007	0.000962063	0.00630907
Q96EV2_RBM33	-1.11977	0.000525483	0.00405191
Q96EY7_PTCD3	-0.875732	0.0119973	0.0383899
Q96F86_EDC3	-0.936156	0.000102628	0.00126808
Q96FV9_THOC1	-1.17324	3.63508e-05	0.000626435
Q96FX7_TRMT61A	-1.25322	0.00101781	0.00661314
Q96FZ2_HMCES	-0.852586	1.19892e-05	0.000285712
Q96GC5_MRPL48	-0.682512	0.00257118	0.0127778
Q96GD4_AURKB	-0.949365	1.98105e-05	0.000405634
Q96GG9_DCUN1D1	-0.627599	0.0081984	0.0296092
Q96GX2_ATXN7L3B	-2.89864	1.72478e-05	0.000372315
Q96HQ2_CDKN2AIPNL	-1.04189	0.0016088	0.00921293
Q96HR8_NAF1	-1.67525	0.00278778	0.0135654
Q96HW7_INTS4	-1.04223	0.00806004	0.0292891
Q96I24_FUBP3	-0.657489	3.05672e-05	0.000555626
Q96I25_RBM17	-0.900845	0.00191538	0.0104637
Q96I51_RCC1L	-1.63833	9.93576e-06	0.000247494
Q96IR7_HPDL	-3.02956	4.00199e-05	0.000669172
Q96J01_THOC3	-0.588784	0.000257608	0.00245549
Q96JB5_CDK5RAP3	-0.728384	0.000231238	0.00230211
Q96K17_BTF3L4	-0.527942	0.00079612	0.00548852
Q96KB5_PBK	-2.05963	2.39989e-06	9.3505e-05
Q96KC8_DNAJC1	-0.604449	7.81612e-06	0.000211525
Q96KN4_LRATD1	-1.60936	0.000932316	0.00618106
Q96KR1_ZFR	-1.26497	0.000557187	0.00421582
Q96L91_EP400	-1.39252	0.000834813	0.00567767
Q96L96_ALPK3	-0.802367	0.000488976	0.00382894
Q96LB3_IFT74	-1.68173	0.000314897	0.00281255
Q96ME7_ZNF512	-1.5111	0.0106795	0.0357736
Q96MU7_YTHDC1	-0.856765	0.000271454	0.00254098
Q96MX6_DNAAF10	-0.930372	0.00758823	0.0279729
Q96P11_NSUN5	-1.46943	3.40217e-07	2.60675e-05
Q96P16_RPRD1A	-0.830929	0.0015956	0.00918659
Q96PP9_GBP4	-1.9451	0.011193	0.036962
Q96PZ0_PUS7	-1.12871	0.00023975	0.00236279
Q96Q11_TRNT1	-0.618656	0.000141271	0.00161039
Q96QC0_PPP1R10	-1.20995	5.90262e-05	0.000873812
Q96QE5_TEFM	-2.05909	0.000338778	0.00295479
Q96RN5_MED15	-0.693999	4.7545e-06	0.000157262
Q96RS6_NUDCD1	-1.06501	0.00237417	0.0121273
Q96SB4_SRPK1	-1.0156	5.01709e-05	0.000782692
Q96SI9_STRBP	-0.928846	0.000308753	0.00276871
Q96ST2_IWS1	-0.984026	0.000885636	0.00594978
Q96ST3_SIN3A	-1.38521	0.000458006	0.00364298
Q96SY0_INTS14	-1.51554	0.00178956	0.00994695
Q96SZ5_ADO	-0.545881	0.00505425	0.0207132
Q96T60_PNKP	-0.614282	0.000357909	0.00305992
Q96T88_UHRF1	-1.06139	0.00136191	0.00814127
Q96TA2_YME1L1	-0.824994	0.00952436	0.0327748
Q99417_MYCBP	-0.591424	0.00154733	0.00898693
Q99470_SDF2	-0.686026	0.0143295	0.0439394
Q99471_PFDN5	-0.593469	0.00104816	0.00674947
Q99496_RNF2	-0.810052	0.00137477	0.00819852
Q99543_DNAJC2	-1.10579	3.53433e-06	0.000125107
Q99547_MPHOSPH6	-0.510441	0.00110498	0.00700987
Q99567_NUP88	-0.860402	0.0109172	0.0363087
Q99575_POP1	-1.21602	9.64204e-05	0.00122612
Q99590_SCAF11	-0.978276	7.75768e-05	0.00104582
Q99613_EIF3C	-0.57962	0.000107339	0.00131257
Q99614_TTC1	-0.706677	0.0103531	0.0348927
Q99615_DNAJC7	-0.720767	0.00233986	0.0120027
Q99627_COPS8	-0.594463	0.000258611	0.00245742
Q99661_KIF2C	-1.09843	1.47024e-05	0.000332937
Q99700_ATXN2	-0.53462	0.000117358	0.00140389
Q99729_HNRNPAB	-0.617808	1.81115e-05	0.000384662
Q99757_TXN2	-1.36969	5.90433e-05	0.000873812
Q99797_MIPEP	-0.983494	0.00477807	0.0198774
Q99832_CCT7	-0.530507	0.000167927	0.00182162
Q99856_ARID3A	-1.53573	0.000244512	0.00237947
Q99986_VRK1	-0.631346	0.000688809	0.00493965
Q9BPY3_FAM118B	-1.53066	0.000596938	0.00442802
Q9BQ04_RBM4B	-0.703058	0.00030147	0.00272765
Q9BQ39_DDX50	-1.11934	0.0124937	0.0395317
Q9BQ61_TRIR	-0.681474	0.0072402	0.0270442
Q9BQ69_MACROD1	-0.830972	0.00529657	0.0214449
Q9BQ75_CMSS1	-1.12917	0.00639693	0.0246314
Q9BQC6_MRPL57	-2.35763	5.3847e-05	0.000827249
Q9BQG0_MYBBP1A	-1.25024	0.00109048	0.00694811
Q9BQP7_MGME1	-1.50991	1.33511e-05	0.000310824
Q9BRA2_TXNDC17	-0.550286	1.71185e-05	0.000371392
Q9BRJ2_MRPL45	-0.871184	0.000273464	0.0025505
Q9BRJ6_C7orf50	-0.592366	0.0015071	0.00881398
Q9BRK5_SDF4	-1.03777	0.00255797	0.0127331
Q9BRP8_PYM1	-0.517401	0.00317893	0.0148244
Q9BRR8_GPATCH1	-1.13696	1.13157e-05	0.000275077
Q9BRT3_MIEN1	-2.59671	0.0065613	0.0251364
Q9BRT6_LLPH	-1.34092	1.4482e-05	0.000329547
Q9BRT8_CBWD1	-0.864611	0.00655474	0.0251314
Q9BRT9_GINS4	-1.76645	3.81004e-05	0.000642845
Q9BRX2_PELO	-1.10523	0.000326833	0.00288806
Q9BRX5_GINS3	-1.19658	4.95121e-05	0.000775096
Q9BSC4_NOL10	-0.828453	0.00698658	0.0263324
Q9BSF4_TIMM29	-1.34482	0.000518151	0.0040107
Q9BSH4_TACO1	-0.664603	6.04911e-05	0.000890821
Q9BT09_CNPY3	-0.885091	0.00575478	0.0228268
Q9BT23_LIMD2	-0.623673	0.00931242	0.0323871
Q9BT73_PSMG3	-0.971035	6.67432e-05	0.000942203
Q9BTA9_WAC	-1.2788	5.91513e-07	3.80897e-05
Q9BTL3_RAMAC	-0.813208	0.00120714	0.00747118
Q9BTM9_URM1	-0.966754	0.000123139	0.00145011
Q9BTT0_ANP32E	-0.878928	0.00751311	0.0278486
Q9BTY2_FUCA2	-0.871164	0.000465339	0.00367738
Q9BTY7_HGH1	-0.871078	0.0149582	0.0452936
Q9BUJ2_HNRNPUL1	-0.584244	0.000263411	0.00249129
Q9BUL9_RPP25	-0.880051	4.21346e-05	0.0006893
Q9BUT9_MCRIP2	-0.795728	0.00391634	0.0172656
Q9BV38_WDR18	-0.786858	0.00541235	0.0217681
Q9BVC5_C2orf49	-1.43589	0.00356626	0.0161214
Q9BVG4_PBDC1	-0.564483	0.000235719	0.0023352
Q9BVI4_NOC4L	-0.796786	0.000476986	0.00375937
Q9BVL2_NUP58	-0.928393	0.00921714	0.0321749
Q9BVP2_GNL3	-0.801705	0.00266756	0.0131488
Q9BW91_NUDT9	-2.07419	0.00936639	0.0324155
Q9BWF3_RBM4	-0.79927	0.0140398	0.0432264
Q9BX40_LSM14B	-0.965387	0.000437733	0.0035328
Q9BXP5_SRRT	-0.51619	0.0019411	0.0105661
Q9BXW7_HDHD5	-0.746787	0.00245759	0.012409
Q9BXY0_MAK16	-1.21782	0.0024018	0.0122271
Q9BY42_RTF2	-0.807322	0.00162118	0.00924881
Q9BY77_POLDIP3	-0.70751	0.00503622	0.0206673
Q9BYC9_MRPL20	-1.01211	3.32115e-06	0.000120377
Q9BYD1_MRPL13	-0.815271	0.00149184	0.00874161
Q9BYD6_MRPL1	-1.39919	6.1329e-06	0.000181968
Q9BYG3_NIFK	-1.08593	8.30638e-07	4.61271e-05
Q9BYJ9_YTHDF1	-1.12998	8.20984e-05	0.00108502
Q9BYN8_MRPS26	-0.885126	0.000460202	0.00365085
Q9BZD4_NUF2	-0.939046	0.00029424	0.00268632
Q9BZE4_GTPBP4	-1.0888	0.00082796	0.00564374
Q9BZE9_ASPSCR1	-0.543755	0.00427225	0.0184319
Q9BZI7_UPF3B	-0.80336	0.000301963	0.00272804
Q9BZK7_TBL1XR1	-0.844649	0.0041561	0.0180465
Q9BZQ6_EDEM3	-0.51798	0.00192631	0.0105044
Q9BZZ5_API5	-0.78025	4.58587e-07	3.24439e-05
Q9C005_DPY30	-0.830318	3.99052e-06	0.000139622
Q9C040_TRIM2	-0.927124	0.00376216	0.0167389
Q9C0C9_UBE2O	-0.960863	2.68255e-05	0.000513844
Q9C0J8_WDR33	-1.12409	0.0151346	0.0457134
Q9GZL7_WDR12	-0.960237	0.00920346	0.0321457
Q9GZR7_DDX24	-0.603705	0.000216218	0.00219592
Q9GZS1_POLR1E	-1.0829	0.00754107	0.0278636
Q9GZT3_SLIRP	-0.683065	1.64702e-05	0.000361212
Q9GZU8_PSME3IP1	-0.725438	0.0170081	0.0495668
Q9GZZ1_NAA50	-1.09926	0.000682386	0.00491724
Q9H0A0_NAT10	-0.86213	0.00417647	0.018109
Q9H0E3_SAP130	-0.615065	0.0130014	0.040861
Q9H0L4_CSTF2T	-1.14948	0.000999154	0.0065101
Q9H0P0_NT5C3A	-1.21227	0.000117732	0.00140559
Q9H0R5_GBP3	-1.43125	0.00250718	0.0125626
Q9H0R6_QRSL1	-1.00444	0.000567539	0.00425163
Q9H1A4_ANAPC1	-0.817973	0.00475208	0.0198304
Q9H1D9_POLR3F	-0.631798	0.00320862	0.0149169
Q9H1Y0_ATG5	-0.719362	6.42799e-05	0.000928607
Q9H2H8_PPIL3	-0.538513	0.0142542	0.043775
Q9H2P0_ADNP	-0.724855	0.0124903	0.0395317
Q9H2U2_PPA2	-0.742009	8.86865e-05	0.00114477
Q9H2W6_MRPL46	-0.827374	0.00019164	0.00202091
Q9H307_PNN	-0.583037	3.70847e-05	0.000634107
Q9H3K6_BOLA2	-0.51655	0.00010412	0.00127838
Q9H3P2_NELFA	-0.934071	0.00331268	0.0152533
Q9H3Z4_DNAJC5	-0.610256	0.00500752	0.0206054
Q9H410_DSN1	-1.01138	0.000390963	0.00327317
Q9H446_RWDD1	-1.60034	1.47753e-07	1.54198e-05
Q9H488_POFUT1	-0.9577	0.00874241	0.0310928
Q9H4H8_FAM83D	-1.21903	0.00278103	0.0135654
Q9H4L7_SMARCAD1	-1.68418	1.43911e-05	0.000328716
Q9H4Z3_PCIF1	-0.645719	0.000360671	0.00307485
Q9H5Q4_TFB2M	-1.01814	2.10429e-05	0.000424575
Q9H5V9_STEEP1	-2.31107	0.00016504	0.00179674
Q9H6D7_HAUS4	-1.10169	0.000691418	0.00494462
Q9H6E4_CCDC134	-1.35434	0.00938447	0.0324596
Q9H6F5_CCDC86	-1.62869	1.06527e-06	5.46449e-05
Q9H6R4_NOL6	-0.817324	0.0153686	0.0461898
Q9H6T3_RPAP3	-0.503145	0.000539166	0.00411029
Q9H6Y2_WDR55	-1.3391	0.000982567	0.00640892
Q9H6Z4_RANBP3	-0.928504	1.5689e-07	1.55681e-05
Q9H7B2_RPF2	-0.605099	0.0120028	0.0383899
Q9H7E9_C8orf33	-0.645375	0.00665794	0.0253782
Q9H7H0_METTL17	-1.13822	0.00246213	0.012409
Q9H7Z7_PTGES2	-0.950422	0.00211516	0.0112111
Q9H814_PHAX	-1.03874	0.00702634	0.0264329
Q9H832_UBE2Z	-0.859621	0.00439646	0.0187407
Q9H8H0_NOL11	-1.39012	0.00128055	0.00781528
Q9H8H2_DDX31	-1.27341	0.0116738	0.0377668
Q9H8M2_BRD9	-1.09356	0.000281906	0.00259328
Q9H8M7_MINDY3	-0.672204	0.00580979	0.0229656
Q9H8V3_ECT2	-1.78564	1.43196e-07	1.52064e-05
Q9H8W4_PLEKHF2	-1.21478	6.82435e-05	0.000951793
Q9H8Y8_GORASP2	-0.630535	0.000245549	0.0023819
Q9H939_PSTPIP2	-1.68404	0.00380277	0.0168508
Q9H9B1_EHMT1	-1.08715	0.00192389	0.0105007
Q9H9J2_MRPL44	-0.881773	0.000276765	0.00256537
Q9H9Q2_COPS7B	-1.28179	0.0118871	0.0381913
Q9H9Y6_POLR1B	-1.05263	0.00253941	0.0126615
Q9HAS0_C17orf75	-0.842645	0.00101891	0.00661314
Q9HAU0_PLEKHA5	-0.655375	0.0117317	0.0378731
Q9HAU5_UPF2	-0.568577	6.52812e-05	0.000936367
Q9HAV4_XPO5	-1.10175	0.000925214	0.0061407
Q9HAV7_GRPEL1	-0.58871	0.00521213	0.021188
Q9HB71_CACYBP	-0.710533	0.000458636	0.00364321
Q9HC36_MRM3	-1.27071	0.00241983	0.012287
Q9HC38_GLOD4	-0.598334	0.0010975	0.00698548
Q9HCC0_MCCC2	-0.790217	8.76618e-06	0.000224838
Q9HCM4_EPB41L5	-0.649871	0.00104715	0.00674947
Q9HCN4_GPN1	-1.01205	0.0044538	0.0189318
Q9HCN8_SDF2L1	-1.21536	4.34635e-05	0.000709123
Q9HD34_LYRM4	-0.752828	0.00228481	0.0118216
Q9NP61_ARFGAP3	-0.571515	0.00305906	0.0144886
Q9NP66_HMG20A	-1.18879	0.000941966	0.0062178
Q9NP92_MRPS30	-0.595237	0.00240461	0.0122312
Q9NPA8_ENY2	-1.15666	2.46932e-05	0.000482154
Q9NPE3_NOP10	-1.13516	0.00106412	0.00683044
Q9NPF5_DMAP1	-0.576929	0.0124155	0.0393874
Q9NPI6_DCP1A	-0.931308	0.00114742	0.00724227
Q9NPL8_TIMMDC1	-1.02729	0.000137107	0.00157777
Q9NQ29_LUC7L	-0.789152	0.00138599	0.00822062
Q9NQ50_MRPL40	-1.08708	9.67915e-05	0.00122788
Q9NQ55_PPAN	-0.562122	0.00136248	0.00814127
Q9NQC8_IFT46	-1.69567	0.000102653	0.00126808
Q9NQG5_RPRD1B	-0.565906	0.00115527	0.00726755
Q9NQP4_PFDN4	-0.876532	8.49253e-06	0.000224838
Q9NQT4_EXOSC5	-0.826452	0.00277752	0.0135654
Q9NQW6_ANLN	-3.02402	0.0110827	0.0367097
Q9NQZ2_UTP3	-0.658783	0.00045101	0.00361106
Q9NR09_BIRC6	-0.850589	0.000777069	0.00538987
Q9NR22_PRMT8	-1.60002	0.00454221	0.0191863
Q9NR30_DDX21	-0.772694	0.00376134	0.0167389
Q9NR31_SAR1A	-0.542754	0.000227016	0.00227129
Q9NR33_POLE4	-1.65782	0.00230901	0.0119035
Q9NR45_NANS	-0.525701	0.000761644	0.00531745
Q9NR50_EIF2B3	-0.843048	0.00594575	0.0233699
Q9NR56_MBNL1	-0.516435	0.0130095	0.0408629
Q9NRG0_CHRAC1	-0.986339	0.00026749	0.00252199
Q9NRN7_AASDHPPT	-0.630786	0.012334	0.0391905
Q9NRX2_MRPL17	-0.735241	0.00691075	0.0261116
Q9NRY4_ARHGAP35	-1.15088	0.00527042	0.0213533
Q9NSD9_FARSB	-0.508035	0.000115319	0.00138497
Q9NT62_ATG3	-0.698198	0.00029592	0.0026976
Q9NTJ3_SMC4	-2.39596	4.48902e-10	4.37812e-07
Q9NTK5_OLA1	-0.777373	6.11879e-08	9.03343e-06
Q9NUG6_PDRG1	-0.522889	9.84937e-05	0.00123946
Q9NUL3_STAU2	-1.5407	6.43881e-06	0.000187376
Q9NUL7_DDX28	-1.09599	0.0014796	0.0086867
Q9NUM4_TMEM106B	-2.11798	8.40477e-05	0.00110566
Q9NUQ3_TXLNG	-1.95388	1.2153e-07	1.44239e-05
Q9NUQ6_SPATS2L	-1.16246	0.000825639	0.00563426
Q9NUQ7_UFSP2	-0.745828	7.1001e-05	0.000981208
Q9NUW8_TDP1	-1.13208	2.05417e-05	0.000417245
Q9NV35_NUDT15	-1.26152	0.00538307	0.0216791
Q9NV56_MRGBP	-0.873162	0.000110756	0.00134082
Q9NV96_TMEM30A	-0.777276	0.0121108	0.0386029
Q9NVC6_MED17	-1.82589	7.46324e-07	4.22196e-05
Q9NVP1_DDX18	-0.751315	0.00458055	0.0192944
Q9NVT9_ARMC1	-1.74655	0.000341242	0.00296773
Q9NVU7_SDAD1	-1.32942	1.95276e-06	8.02605e-05
Q9NVV4_MTPAP	-1.16327	1.98361e-05	0.000405634
Q9NVX2_NLE1	-1.34291	8.0706e-07	4.52327e-05
Q9NW13_RBM28	-1.13267	0.000486416	0.00381383
Q9NW64_RBM22	-0.878033	0.000443242	0.00356011
Q9NW82_WDR70	-0.693771	0.00147345	0.00867588
Q9NWH9_SLTM	-0.999226	6.6199e-05	0.000942203
Q9NWQ8_PAG1	-0.899957	0.0158263	0.0472604
Q9NWS6_FAM118A	-1.20976	0.00013296	0.00154178
Q9NWU2_GID8	-0.664982	0.000809066	0.00555877
Q9NWU5_MRPL22	-1.06339	0.000252905	0.00243117
Q9NWZ5_UCKL1	-0.852589	0.00186356	0.0102734
Q9NWZ8_GEMIN8	-1.31802	1.25956e-07	1.45687e-05
Q9NX58_LYAR	-1.26533	2.17753e-07	1.85642e-05
Q9NX70_MED29	-1.63446	0.00118466	0.00738489
Q9NXR1_NDE1	-0.921833	0.000422024	0.00344739
Q9NXV6_CDKN2AIP	-1.27703	0.000194354	0.00203182
Q9NXW2_DNAJB12	-1.43812	0.0133791	0.0417657
Q9NY27_PPP4R2	-0.85932	3.49391e-07	2.62267e-05
Q9NY61_AATF	-1.19691	2.10213e-05	0.000424575
Q9NYF8_BCLAF1	-0.627416	0.00174187	0.00975349
Q9NYH9_UTP6	-0.87371	0.00440789	0.0187557
Q9NYK5_MRPL39	-0.640847	0.015178	0.0457652
Q9NYM9_BET1L	-0.854603	0.000938362	0.00620241
Q9NYT0_PLEK2	-0.576893	0.00522475	0.0212251
Q9NYY8_FASTKD2	-3.38556	1.78481e-11	5.40172e-08
Q9NZ45_CISD1	-0.730387	0.0123118	0.0391816
Q9NZ63_C9orf78	-1.02433	0.000297178	0.00270499
Q9NZE8_MRPL35	-1.28308	1.31407e-06	6.26306e-05
Q9NZM3_ITSN2	-0.549088	0.00397253	0.0174244
Q9NZM5_NOP53	-1.50055	0.000172745	0.00186301
Q9P013_CWC15	-1.25494	7.80079e-06	0.000211525
Q9P016_THYN1	-0.688547	0.0113797	0.0372935
Q9P031_CCDC59	-1.28108	0.00541755	0.0217745
Q9P0P0_RNF181	-0.632793	0.00547718	0.0219704
Q9P0V3_SH3BP4	-0.794479	0.0026105	0.0128991
Q9P1F3_ABRACL	-1.80146	3.46288e-08	7.26305e-06
Q9P1Y5_CAMSAP3	-0.683818	0.00204327	0.0108957
Q9P1Z9_CCDC180	-0.61918	0.00272853	0.0133731
Q9P260_RELCH	-0.534139	0.0136082	0.0422472
Q9P270_SLAIN2	-0.918853	0.00664831	0.0253574
Q9P287_BCCIP	-1.04867	6.87444e-05	0.000956574
Q9P2B4_CTTNBP2NL	-0.746048	0.0020368	0.0108856
Q9P2D3_HEATR5B	-0.653434	0.00581255	0.0229656
Q9P2I0_CPSF2	-0.863812	0.000413924	0.00340882
Q9P2K3_RCOR3	-0.581854	0.00159874	0.00918659
Q9P2N5_RBM27	-0.979655	0.00137951	0.00820251
Q9P2R7_SUCLA2	-0.546368	0.00056143	0.00422153
Q9UBB5_MBD2	-0.871277	0.00316554	0.0148012
Q9UBB9_TFIP11	-1.17661	0.0133784	0.0417657
Q9UBE0_SAE1	-0.974347	1.77716e-06	7.4347e-05
Q9UBL3_ASH2L	-0.845629	0.00367034	0.0164985
Q9UBM7_DHCR7	-0.602705	0.00428603	0.018465
Q9UBP6_METTL1	-0.827426	6.39404e-06	0.000186972
Q9UBQ0_VPS29	-0.707662	2.35127e-05	0.000467403
Q9UBS4_DNAJB11	-0.6455	0.000253038	0.00243117
Q9UBU9_NXF1	-0.916766	0.000851056	0.00576869
Q9UBV2_SEL1L	-0.699208	0.01171	0.0378231
Q9UD71_PPP1R1B	-1.0475	0.00129225	0.00785341
Q9UDT6_CLIP2	-0.592959	0.0114742	0.0374316
Q9UFG5_C19orf25	-1.09376	6.47861e-06	0.000187632
Q9UG63_ABCF2	-0.967676	0.002967	0.0141078
Q9UGV2_NDRG3	-1.05165	0.0148189	0.0450437
Q9UH92_MLX	-1.48464	0.000228624	0.0022836
Q9UHA3_RSL24D1	-1.50527	4.06923e-06	0.000141558
Q9UHB9_SRP68	-0.602973	0.00063929	0.00467911
Q9UHD1_CHORDC1	-1.44024	0.00179262	0.00995477
Q9UHI6_DDX20	-0.985961	0.00713115	0.0266944
Q9UHK6_AMACR	-1.24067	0.0036742	0.0164985
Q9UHR5_SAP30BP	-1.01454	4.13771e-05	0.000684305
Q9UHX1_PUF60	-0.843349	1.96894e-07	1.75546e-05
Q9UHY7_ENOPH1	-0.956229	0.00398544	0.0174684
Q9UI30_TRMT112	-0.647164	0.00711049	0.0266665
Q9UIS9_MBD1	-1.84364	0.00223684	0.0116521
Q9UJA5_TRMT6	-0.741698	0.00348972	0.0158585
Q9UJV9_DDX41	-1.28041	0.00285762	0.0138046
Q9UJX3_ANAPC7	-1.30756	0.000362226	0.00307878
Q9UJY5_GGA1	-0.753074	0.00220957	0.0115612
Q9UK45_LSM7	-0.907971	0.00110597	0.00700987
Q9UK76_JPT1	-0.707075	0.00642969	0.0247418
Q9UKD2_MRTO4	-0.515493	0.00930342	0.0323871
Q9UKJ3_GPATCH8	-1.32826	0.000134022	0.00154997
Q9UKK9_NUDT5	-0.693034	4.82744e-05	0.000764934
Q9UKL0_RCOR1	-1.15264	1.23293e-06	5.92295e-05
Q9UKM9_RALY	-0.591458	0.000502781	0.00392182
Q9UKX7_NUP50	-1.21696	0.000262335	0.002485
Q9UKZ1_CNOT11	-0.863432	0.000271603	0.00254098
Q9UL15_BAG5	-1.21613	1.20783e-05	0.000286705
Q9ULR0_ISY1	-0.673103	0.001953	0.0106106
Q9ULU4_ZMYND8	-0.542442	0.00488951	0.0202298
Q9ULV3_CIZ1	-1.08924	0.00385086	0.0170389
Q9ULX3_NOB1	-0.7316	0.0109414	0.0363691
Q9ULX6_AKAP8L	-0.75894	0.000973807	0.00635863
Q9UMS0_NFU1	-1.14245	0.000380828	0.00320605
Q9UMS4_PRPF19	-0.731321	3.40717e-06	0.000122611
Q9UMX0_UBQLN1	-1.07213	0.000698851	0.00498251
Q9UMY1_NOL7	-1.16058	8.53286e-06	0.000224838
Q9UMY4_SNX12	-0.605086	7.41684e-05	0.0010157
Q9UMZ2_SYNRG	-1.1649	0.000196143	0.00203996
Q9UN86_G3BP2	-0.5627	0.00312893	0.0147045
Q9UNM6_PSMD13	-0.547513	0.000417533	0.00342456
Q9UNP9_PPIE	-0.727014	0.00599058	0.0235134
Q9UNQ2_DIMT1	-1.14896	1.47826e-05	0.000332937
Q9UNS2_COPS3	-0.698113	0.00231683	0.0119148
Q9UPN9_TRIM33	-0.857603	0.000393381	0.00328432
Q9UPQ9_TNRC6B	-1.29316	0.000719901	0.00509657
Q9UPT8_ZC3H4	-0.881627	0.00136921	0.0081734
Q9UPY3_DICER1	-1.06567	0.0062166	0.0241677
Q9Y230_RUVBL2	-0.522194	0.000355209	0.00304113
Q9Y265_RUVBL1	-0.75382	4.75227e-08	8.03791e-06
Q9Y266_NUDC	-0.564446	0.00108009	0.00688913
Q9Y285_FARSA	-0.579744	0.000276249	0.00256462
Q9Y291_MRPS33	-1.4912	4.40615e-05	0.000716947
Q9Y295_DRG1	-0.820893	3.04353e-06	0.000112332
Q9Y2H6_FNDC3A	-0.84332	0.000419606	0.00343691
Q9Y2I7_PIKFYVE	-1.58328	0.00903447	0.0317571
Q9Y2K7_KDM2A	-1.01097	0.0131397	0.0412095
Q9Y2L1_DIS3	-0.66657	0.004887	0.0202298
Q9Y2Q5_LAMTOR2	-1.28022	0.00999178	0.0339205
Q9Y2Q9_MRPS28	-0.726055	0.00499423	0.0205689
Q9Y2R4_DDX52	-1.22301	0.003747	0.0167174
Q9Y2R5_MRPS17	-0.756067	0.0137742	0.0425739
Q9Y2R9_MRPS7	-1.25162	2.38178e-05	0.000471141
Q9Y2S7_POLDIP2	-0.67574	0.0112663	0.0370827
Q9Y2W1_THRAP3	-0.606568	0.000164785	0.00179674
Q9Y2W2_WBP11	-0.772782	2.35516e-05	0.000467403
Q9Y2X3_NOP58	-0.912599	2.97974e-05	0.000548218
Q9Y314_NOSIP	-1.22455	0.000478247	0.00375952
Q9Y376_CAB39	-0.551823	0.000322292	0.00286887
Q9Y383_LUC7L2	-0.50499	0.00132694	0.00801232
Q9Y3A2_UTP11	-1.21442	0.00284536	0.0137856
Q9Y3B2_EXOSC1	-1.39076	1.90226e-05	0.000398422
Q9Y3B7_MRPL11	-1.40852	2.92481e-05	0.000544344
Q9Y3B8_REXO2	-0.596242	0.0016211	0.00924881
Q9Y3C0_WASHC3	-0.982602	0.000798061	0.00549563
Q9Y3C1_NOP16	-1.28501	5.46095e-05	0.000836388
Q9Y3D2_MSRB2	-0.584455	0.00225818	0.0117228
Q9Y3D5_MRPS18C	-2.23829	0.000378155	0.00319689
Q9Y3D7_PAM16	-0.790425	9.00568e-07	4.86709e-05
Q9Y3D9_MRPS23	-0.70207	2.34267e-05	0.000467403
Q9Y3E5_PTRH2	-1.35912	0.0138369	0.0426667
Q9Y3F4_STRAP	-0.978376	2.64678e-09	1.6021e-06
Q9Y3T9_NOC2L	-0.96585	0.000577473	0.00431437
Q9Y450_HBS1L	-0.641882	9.89761e-05	0.00124295
Q9Y4B6_DCAF1	-0.552277	0.0116957	0.0378162
Q9Y4C8_RBM19	-1.17717	7.51075e-05	0.00102163
Q9Y4E1_WASHC2C	-0.865405	0.0138037	0.0426077
Q9Y4E8_USP15	-0.725202	7.47257e-06	0.000209405
Q9Y4K1_CRYBG1	-0.991205	0.000273172	0.0025505
Q9Y4L1_HYOU1	-0.570644	6.6885e-05	0.000942203
Q9Y4Z0_LSM4	-1.24245	3.61085e-07	2.66542e-05
Q9Y508_RNF114	-1.59634	4.18446e-05	0.000688622
Q9Y520_PRRC2C	-0.739762	0.0033869	0.0155075
Q9Y530_OARD1	-1.13544	0.000754352	0.0052789
Q9Y547_HSPB11	-1.86088	9.54217e-06	0.000239663
Q9Y570_PPME1	-0.907688	1.97309e-07	1.75546e-05
Q9Y5A7_NUB1	-1.01376	0.000590408	0.00439575
Q9Y5A9_YTHDF2	-1.19708	6.63369e-05	0.000942203
Q9Y5B9_SUPT16H	-0.784728	0.00294796	0.0140615
Q9Y5J1_UTP18	-0.710481	0.00202774	0.0108619
Q9Y5J6_TIMM10B	-0.772402	0.000685284	0.00493225
Q9Y5J7_TIMM9	-1.0511	0.000454561	0.0036219
Q9Y5J9_TIMM8B	-1.46873	7.73229e-06	0.000211525
Q9Y5L4_TIMM13	-0.951984	0.0043878	0.0187407
Q9Y5P6_GMPPB	-0.586978	0.00190305	0.0104246
Q9Y5Q8_GTF3C5	-0.655784	0.00405522	0.0176719
Q9Y5S9_RBM8A	-0.785914	3.50961e-07	2.62267e-05
Q9Y5V0_ZNF706	-1.3985	0.00926974	0.0323399
Q9Y605_MRFAP1	-2.15915	0.0074683	0.0277505
Q9Y606_PUS1	-0.665687	0.0110818	0.0367097
Q9Y617_PSAT1	-0.558966	0.00503077	0.0206673
Q9Y673_ALG5	-0.662501	0.00812671	0.0294205
Q9Y676_MRPS18B	-1.28852	0.00283076	0.013733
Q9Y678_COPG1	-0.565052	3.27203e-05	0.000582518
Q9Y679_AUP1	-0.545304	0.0169011	0.0493499
Q9Y6A5_TACC3	-2.04049	7.36811e-07	4.22196e-05
Q9Y6D9_MAD1L1	-1.13935	0.000163761	0.00179573
Q9Y6E2_BZW2	-0.57358	0.000140337	0.00160578
Q9Y6I9_TEX264	-0.65987	0.0171411	0.0498822
Q9Y6K9_IKBKG	-1.09606	0.000188196	0.00199152
Q9Y6M1_IGF2BP2	-0.561626	0.0080929	0.0293452
Q9Y6N7_ROBO1	-1.22243	0.00180138	0.00998512
Q9Y6X9_MORC2	-1.63169	1.4796e-05	0.000332937
Q9Y6Y8_SEC23IP	-0.727448	5.49089e-05	0.000836388
